# Supplementary material for: Overexpression of Cotton a DTX/MATE Gene Enhances Drought, Salt, and Cold Stress Tolerance in Transgenic Arabidopsis
Source: Front Plant Sci. 2019 Mar 12;10:299. doi: 10.3389/fpls.2019.00299 (PMC6423412; doi:10.3389/fpls.2019.00299)
Supplement: TABLE S1 — Physiochemical properties of the three cotton genomes proteins encoded by the MATE genes. [file Table_1.XLS]

## Sheet: Sheet1
Table S1: Physiochemical properties of the three cotton genomes proteins encoded by the MATE genes
Gene ID	Gene Name	Description	Chromosome	Start	End	Strand	Length (bp)	Transcript Length (bp)	CDS Length (bp)	CDS GC Content (%)	Exon Number	Mean Exon Length (bp)	Mean Intron Length (bp)	Protein Length (aa)	Molecular Weight (kDa)	Charge	Isoelectric Point	Grand Average of Hydropathy
Gh_A01G0098.1	DTX33	Protein DETOXIFICATION 33	A01	852741	858930	-	6190	1125	1125	45.2	6	187.5	1013	374	40.617	9	8.889	0.772
Gh_A01G0453.1	DTX19	Protein DETOXIFICATION 19	A01	7191031	7194856	+	3826	1455	1455	44.7	7	207.9	395.2	484	53.104	-2.5	5.901	0.704
Gh_A01G0959.1	DTX33	Protein DETOXIFICATION 33	A01	25622185	25625910	+	3726	1455	1455	43.3	9	161.7	283.9	484	52.526	0.5	6.744	0.844
Gh_A01G1675.1	DTX42	Protein DETOXIFICATION 42	A01	95324430	95327596	+	3167	1473	1473	41.9	13	113.3	141.2	490	52.574	5	8.676	0.614
Gh_A01G1992.1	DTX44	Protein DETOXIFICATION 44, chloroplastic	A01	99854358	99857181	+	2824	1578	1578	43.7	12	131.5	113.3	525	55.843	6.5	8.683	0.315
Gh_A02G0487.1	DTX55	Protein DETOXIFICATION 55	A02	7159708	7161308	-	1601	1524	1524	45.7	2	762	77	507	54.848	3.5	7.573	0.647
Gh_A03G0113.1	DTX56	Protein DETOXIFICATION 56	A03	1785525	1787024	+	1500	1500	1500	46	1	1500	No intron	499	53.956	10	8.467	0.717
Gh_A03G0114.1	DTX56	Protein DETOXIFICATION 56	A03	1792046	1793545	+	1500	1500	1500	45.3	1	1500	No intron	499	54.366	13.5	8.96	0.677
Gh_A03G0955.1	DTX40	Protein DETOXIFICATION 40	A03	61206285	61209776	+	3492	1383	1383	47.3	6	230.5	421.8	460	49.288	-5	5.076	0.841
Gh_A03G1185.1	DTX29	Protein DETOXIFICATION 29	A03	84802835	84807388	-	4554	1554	1554	46.5	8	194.3	428.6	517	56.658	4.5	7.74	0.649
Gh_A03G1186.1	DTX29	Protein DETOXIFICATION 29	A03	84809643	84813703	-	4061	1545	1545	46.3	8	193.1	359.4	514	55.756	-4.5	5.145	0.72
Gh_A03G1320.1	DTX11	Protein DETOXIFICATION 11	A03	91108835	91112912	-	4078	1341	1341	42.1	6	223.5	547.4	446	49.148	7.5	7.808	0.744
Gh_A03G1321.1	DTX12	Protein DETOXIFICATION 12	A03	91123723	91126764	-	3042	1470	1470	44.2	7	210	262	489	53.349	1	6.839	0.729
Gh_A03G1323.1	DTX12	Protein DETOXIFICATION 12	A03	91153713	91159387	-	5675	1467	1467	44.1	7	209.6	701.3	488	53.228	1	6.839	0.698
Gh_A03G1748.1	DTX46	Protein DETOXIFICATION 46, chloroplastic	A03	98691960	98695940	-	3981	1626	1626	43.8	14	116.1	181.2	541	59.033	5.5	7.766	0.511
Gh_A03G1749.1	DTX46	Protein DETOXIFICATION 46, chloroplastic	A03	98697612	98701279	-	3668	1626	1626	44.8	14	116.1	157.1	541	58.611	12	8.515	0.45
Gh_A03G1750.1	DTX46	Protein DETOXIFICATION 46, chloroplastic	A03	98702136	98707776	-	5641	1644	1644	43.4	14	117.4	307.5	547	59.498	8	8.149	0.452
Gh_A03G2015.1	DTX49	Protein DETOXIFICATION 49	A03	13801	15363	-	1563	1563	1563	44.9	1	1563	No intron	520	56.55	7	7.943	0.548
Gh_A04G0255.1	DTX14	Protein DETOXIFICATION 14	A04	5448552	5450960	-	2409	1275	1275	41.1	6	212.5	226.8	424	45.853	8	8.39	0.857
Gh_A04G0282.1	DTX18	Protein DETOXIFICATION 18	A04	6312741	6316923	-	4183	1416	1416	43.4	7	202.3	461.2	471	51.467	-0.5	6.272	0.788
Gh_A04G1070.1	DTX45	Protein DETOXIFICATION 45, chloroplastic	A04	60756484	60763050	+	6567	1638	1638	42.6	15	109.2	352.1	545	58.394	13	9.679	0.606
Gh_A05G0185.1	DTX51	Protein DETOXIFICATION 51	A05	1927898	1929511	+	1614	1614	1614	48.1	1	1614	No intron	537	58.358	6.5	7.579	0.532
Gh_A05G1449.1	DTX40	Protein DETOXIFICATION 40	A05	14987791	14995520	-	7730	1575	1575	48.7	7	225	1025.8	524	56.606	-5.5	5.373	0.681
Gh_A05G1901.1	DTX27	Protein DETOXIFICATION 27	A05	19945894	19948484	+	2591	1476	1476	41.3	8	184.5	159.3	491	54.02	4	7.233	0.797
Gh_A05G2384.1	DTX53	Protein DETOXIFICATION 53	A05	29455134	29456519	+	1386	1386	1386	40.3	1	1386	No intron	461	50.357	1.5	6.912	0.756
Gh_A05G2769.1	DTX14	Protein DETOXIFICATION 14	A05	55519583	55522054	+	2472	1452	1452	41.2	6	242	204	483	52.746	3.5	7.062	0.576
Gh_A06G0231.1	DTX48	Protein DETOXIFICATION 48	A06	2719410	2723242	+	3833	855	855	46.3	2	427.5	2978	284	30.592	-1	6.096	0.492
Gh_A06G0259.1	DTX27	Protein DETOXIFICATION 27	A06	3228796	3234969	+	6174	1479	1479	44.5	8	184.9	670.7	492	53.915	-2.5	5.713	0.589
Gh_A06G0589.1	DTX51	Protein DETOXIFICATION 51	A06	15264737	15266311	+	1575	1575	1575	49.8	1	1575	No intron	524	56.891	16	8.336	0.564
Gh_A07G0079.1	DTX51	Protein DETOXIFICATION 51	A07	1017724	1019235	+	1512	1512	1512	45.3	1	1512	No intron	503	54.972	4.5	7.233	0.611
Gh_A07G0673.1	DTX8	Protein DETOXIFICATION 8	A07	9808854	9848746	-	39893	1314	1314	43.7	7	187.7	6429.8	437	47.489	-5	5.269	0.827
Gh_A08G0239.1	DTX43	Protein DETOXIFICATION 43	A08	2583856	2588086	+	4231	1695	1695	43.8	12	141.3	230.5	564	60.864	15	9.559	0.613
Gh_A08G1306.1	DTX43	Protein DETOXIFICATION 43	A08	85305871	85308597	-	2727	1653	1653	43.6	12	137.8	97.6	550	58.529	9.5	9.542	0.591
Gh_A08G1613.1	DTX49	Protein DETOXIFICATION 49	A08	95071694	95073301	+	1608	1608	1608	43.3	1	1608	No intron	535	58.378	6	7.863	0.521
Gh_A08G2165.1	DTX51	Protein DETOXIFICATION 51	A08	102731781	102733310	+	1530	1530	1530	45.8	1	1530	No intron	509	55.557	9.5	8.117	0.616
Gh_A08G2343.1	DTX21	Protein DETOXIFICATION 21	A08	6576	24015	+	17440	1470	1470	41.9	8	183.8	2281.4	489	53.711	5	7.986	0.687
Gh_A09G0073.1	DTX41	Protein DETOXIFICATION 41	A09	1617652	1622636	-	4985	1497	1497	43.1	8	187.1	498.3	498	53.709	-2.5	5.675	0.79
Gh_A09G0385.1	DTX49	Protein DETOXIFICATION 49	A09	23351578	23353158	+	1581	1581	1581	44.1	1	1581	No intron	526	57.859	12.5	8.369	0.587
Gh_A09G0412.1	DTX35	Protein DETOXIFICATION 35	A09	28219236	28234015	-	14780	1521	1521	46.7	9	169	1657.4	506	55.747	-5.5	5.15	0.739
Gh_A09G1072.1	DTX42	Protein DETOXIFICATION 42	A09	61345378	61349025	-	3648	1572	1572	43.1	13	120.9	173	523	56.086	-6	5.221	0.644
Gh_A09G1094.1	DTX54	Protein DETOXIFICATION 54	A09	61872595	61874608	-	2014	1509	1509	49.2	3	503	252.5	502	54.181	-2	5.525	0.636
Gh_A09G2299.1	DTX53	Protein DETOXIFICATION 53	A09	37243	38646	+	1404	1404	1404	47.5	1	1404	No intron	467	50.724	4.5	7.451	0.719
Gh_A10G0129.1	DTX40	Protein DETOXIFICATION 40	A10	1077997	1083560	+	5564	1077	1077	46.5	8	134.6	641	358	38.741	6	7.715	0.33
Gh_A10G0781.1	DTX27	Protein DETOXIFICATION 27	A10	15888092	15892559	-	4468	1458	1458	45.3	8	182.3	430	485	53.266	6	8.034	0.756
Gh_A10G1472.1	DTX55	Protein DETOXIFICATION 55	A10	80421207	80422604	-	1398	1398	1398	46.9	1	1398	No intron	465	50.119	4	7.567	0.702
Gh_A10G2322.1	DTX53	Protein DETOXIFICATION 53	A10	146100	147500	+	1401	1401	1401	45.8	1	1401	No intron	466	50.764	7	7.972	0.705
Gh_A11G0039.1	DTX16	Protein DETOXIFICATION 16	A11	397408	401190	-	3783	1404	1404	42.4	7	200.6	396.5	467	50.679	10.5	8.314	0.666
Gh_A11G0040.1	DTX16	Protein DETOXIFICATION 16	A11	402786	405824	-	3039	1533	1533	41.9	8	191.6	215.1	510	55.771	7	8.104	0.66
Gh_A11G0083.1	DTX49	Protein DETOXIFICATION 49	A11	803635	805236	+	1602	1602	1602	43.6	1	1602	No intron	533	58.194	8	8.055	0.625
Gh_A11G1853.1	DTX27	Protein DETOXIFICATION 27	A11	43411032	43413813	+	2782	1473	1473	46	8	184.1	187	490	54.04	3.5	7.412	0.827
Gh_A11G2034.1	DTX24	Protein DETOXIFICATION 24	A11	60921904	60924750	+	2847	1452	1452	43.9	8	181.5	199.3	483	53.505	1.5	6.984	0.689
Gh_A11G3104.1	DTX48	Protein DETOXIFICATION 48	A11	64255	65359	+	1105	981	981	44.4	2	490.5	124	326	35.035	-3	5.206	0.745
Gh_A11G3233.1	DTX25	Protein DETOXIFICATION 25	A11	951287	954597	+	3311	1473	1473	40.7	7	210.4	306.3	490	55.021	-2.5	5.731	0.668
Gh_A11G3238.1	DTX25	Protein DETOXIFICATION 25	A11	1746026	1748147	-	2122	1419	1419	41.2	8	177.4	100.4	472	52.346	3.5	7.598	0.736
Gh_A12G0513.1	DTX9	Protein DETOXIFICATION 9	A12	12347299	12350214	-	2916	1416	1416	43.9	7	202.3	250	471	51.857	7.5	7.721	0.734
Gh_A12G0812.1	DTX41	Protein DETOXIFICATION 41	A12	47361885	47365014	-	3130	1503	1503	43.4	8	187.9	232.4	500	54.047	3	7.4	0.794
Gh_A12G0971.1	DTX34	Protein DETOXIFICATION 34	A12	60627345	60630417	+	3073	1368	1368	45.8	4	342	568.3	455	49.707	-1.5	6.275	0.7
Gh_A12G2353.1	DTX49	Protein DETOXIFICATION 49	A12	86090848	86092491	-	1644	1644	1644	39.7	1	1644	No intron	547	59.769	3	7.078	0.559
Gh_A12G2733.1	DTX16	Protein DETOXIFICATION 16	A12	122003	129139	-	7137	1431	1431	42.6	8	178.9	815.1	476	51.894	7.5	8.188	0.721
Gh_A13G0797.1	DTX21	Protein DETOXIFICATION 21	A13	37149429	37154473	+	5045	1518	1518	43.4	8	189.8	503.9	505	55.396	4.5	7.516	0.853
Gh_A13G1248.1	DTX19	Protein DETOXIFICATION 19	A13	66353370	66357295	-	3926	1455	1455	40.4	7	207.9	411.8	484	52.959	-7.5	4.912	0.697
Gh_A13G1249.1	DTX18	Protein DETOXIFICATION 18	A13	66463742	66467488	-	3747	1293	1293	40.3	5	258.6	613.5	430	46.882	14	9.068	0.681
Gh_A13G1250.1	DTX19	Protein DETOXIFICATION 19	A13	66491541	66493643	-	2103	894	894	42.5	6	149	241.8	297	32.187	8	8.836	0.534
Gh_D01G0093.1	DTX33	Protein DETOXIFICATION 33	D01	757105	763754	-	6650	1446	1446	45.8	7	206.6	867.3	481	52.31	8.5	8.696	0.782
Gh_D01G0461.1	DTX19	Protein DETOXIFICATION 19	D01	5489756	5493439	+	3684	1455	1455	44.8	7	207.9	371.5	484	53.08	-1.5	6.158	0.691
Gh_D01G1006.1	DTX33	Protein DETOXIFICATION 33	D01	18362671	18366437	+	3767	1452	1452	43.2	9	161.3	289.4	483	52.555	2.5	7.72	0.826
Gh_D01G1925.1	DTX42	Protein DETOXIFICATION 42	D01	57516500	57519627	+	3128	1365	1365	42.4	11	124.1	176.3	454	48.454	6.5	8.371	0.531
Gh_D01G2252.1	DTX44	Protein DETOXIFICATION 44, chloroplastic	D01	61402791	61405617	+	2827	1668	1668	43.9	13	128.3	96.6	555	59.066	7	8.679	0.477
Gh_D02G0545.1	DTX55	Protein DETOXIFICATION 55	D02	7335172	7336735	-	1564	1482	1482	46.1	2	741	82	493	53.267	5	7.818	0.619
Gh_D02G1336.1	DTX40	Protein DETOXIFICATION 40	D02	44203064	44206495	+	3432	1518	1518	47.6	7	216.9	319	505	54.795	-4	5.4	0.72
Gh_D02G1620.1	DTX29	Protein DETOXIFICATION 29	D02	56019175	56023872	-	4698	1563	1563	46.8	8	195.4	447.9	520	56.71	4.5	7.702	0.666
Gh_D02G1621.1	DTX29	Protein DETOXIFICATION 29	D02	56039218	56044563	-	5346	1545	1545	46.9	8	193.1	543	514	56.063	-4	5.169	0.681
Gh_D02G1761.1	DTX12	Protein DETOXIFICATION 12	D02	59992375	60005312	-	12938	1449	1449	44.3	7	207	1914.8	482	52.806	5.5	7.946	0.707
Gh_D02G1762.1	DTX12	Protein DETOXIFICATION 12	D02	60033846	60037007	-	3162	1470	1470	43.9	7	210	282	489	53.27	3	7.518	0.684
Gh_D02G2182.1	DTX46	Protein DETOXIFICATION 46, chloroplastic	D02	65872833	65881901	-	9069	1368	1368	44.2	14	97.7	592.4	455	49.082	2.5	7.414	0.724
Gh_D02G2183.1	DTX46	Protein DETOXIFICATION 46, chloroplastic	D02	65883070	65889017	-	5948	1641	1641	43.4	14	117.2	331.3	546	59.411	6	7.712	0.45
Gh_D03G1484.1	DTX49	Protein DETOXIFICATION 49	D03	43797266	43798828	-	1563	1563	1563	44.7	1	1563	No intron	520	56.693	9	8.161	0.541
Gh_D03G1526.1	DTX56	Protein DETOXIFICATION 56	D03	44406534	44408033	-	1500	1500	1500	46.1	1	1500	No intron	499	54.008	11	8.71	0.68
Gh_D04G1676.1	DTX45	Protein DETOXIFICATION 45, chloroplastic	D04	48930495	48935063	+	4569	1767	1767	42	13	135.9	233.5	588	63.031	17.5	10.021	0.535
Gh_D05G0259.1	DTX51	Protein DETOXIFICATION 51	D05	2306813	2308429	+	1617	1617	1617	48.5	1	1617	No intron	538	58.458	7	7.592	0.541
Gh_D05G1622.1	DTX40	Protein DETOXIFICATION 40	D05	14604405	14606995	-	2591	1557	1557	48.3	7	222.4	172.3	518	56.153	-2	6.096	0.684
Gh_D05G2075.1	DTX48	Protein DETOXIFICATION 48	D05	19235416	19237198	+	1783	1662	1662	46.6	2	831	121	553	60.352	5.5	7.551	0.542
Gh_D05G2137.1	DTX27	Protein DETOXIFICATION 27	D05	19983551	19986113	+	2563	1476	1476	41.3	8	184.5	155.3	491	53.997	4	7.232	0.76
Gh_D05G2649.1	DTX53	Protein DETOXIFICATION 53	D05	27541008	27549705	+	8698	1422	1422	40	6	237	1455.2	473	52.781	-8	4.92	0.602
Gh_D05G3073.1	DTX14	Protein DETOXIFICATION 14	D05	42762311	42764822	+	2512	1488	1488	41	7	212.6	170.7	495	54.035	-3.5	5.634	0.615
Gh_D05G3089.1	DTX44	Protein DETOXIFICATION 44, chloroplastic	D05	43484852	43486543	-	1692	798	798	41.7	7	114	149	265	28.99	8	9.468	0.342
Gh_D05G3385.1	DTX18	Protein DETOXIFICATION 18	D05	54913280	54978934	+	65655	1416	1416	43.9	7	202.3	10706.5	471	51.414	0.5	6.737	0.746
Gh_D05G3448.1	DTX14	Protein DETOXIFICATION 14	D05	56208284	56209163	+	880	711	711	42.5	3	237	84.5	236	25.991	6.5	9.263	0.532
Gh_D06G0281.1	DTX27	Protein DETOXIFICATION 27	D06	3206983	3211966	+	4984	1479	1479	45.1	8	184.9	500.7	492	53.805	-5.5	5.069	0.615
Gh_D06G0667.1	DTX51	Protein DETOXIFICATION 51	D06	11537518	11539092	+	1575	1575	1575	49.5	1	1575	No intron	524	57.04	15.5	8.291	0.577
Gh_D06G2314.1	DTX48	Protein DETOXIFICATION 48	D06	161672	163378	+	1707	1611	1611	42	2	805.5	96	536	58.266	2	6.895	0.565
Gh_D07G0089.1	DTX51	Protein DETOXIFICATION 51	D07	1013323	1014834	+	1512	1512	1512	44.7	1	1512	No intron	503	55.168	3.5	7.036	0.604
Gh_D07G0751.1	DTX8	Protein DETOXIFICATION 8	D07	9156248	9192556	-	36309	1314	1314	42.2	7	187.7	5832.5	437	47.893	5	7.595	0.735
Gh_D08G0328.1	DTX43	Protein DETOXIFICATION 43	D08	3216771	3221298	+	4528	1629	1629	43.2	11	148.1	289.9	542	58.232	15.5	9.649	0.712
Gh_D08G1598.1	DTX43	Protein DETOXIFICATION 43	D08	50513161	50515894	-	2734	1644	1644	43.5	12	137	99.1	547	58.18	10	9.572	0.574
Gh_D08G1924.1	DTX48	Protein DETOXIFICATION 48	D08	57351738	57352148	+	411	411	411	45.3	1	411	No intron	136	14.447	1.5	7.924	0.389
Gh_D08G1925.1	DTX49	Protein DETOXIFICATION 49	D08	57358774	57359094	+	321	321	321	48.6	1	321	No intron	106	11.526	-1	4.711	0.709
Gh_D08G2334.1	DTX21	Protein DETOXIFICATION 21	D08	63077828	63091504	+	13677	1476	1476	40.9	8	184.5	1743	491	53.902	5.5	8.09	0.735
Gh_D08G2531.1	DTX51	Protein DETOXIFICATION 51	D08	65057786	65058976	+	1191	1035	1035	50.5	2	517.5	156	344	37.118	5.5	8.081	0.662
Gh_D09G0403.1	DTX49	Protein DETOXIFICATION 49	D09	15308984	15310594	+	1611	1611	1611	44.2	1	1611	No intron	536	58.841	7.5	7.874	0.574
Gh_D09G0426.1	DTX35	Protein DETOXIFICATION 35	D09	18014115	18018827	-	4713	1476	1476	46.7	7	210.9	539.5	491	54.102	-5	5.324	0.764
Gh_D09G1080.1	DTX42	Protein DETOXIFICATION 42	D09	37033817	37036901	-	3085	1683	1683	42.5	13	129.5	116.8	560	60.567	-5.5	5.427	0.581
Gh_D09G1100.1	DTX54	Protein DETOXIFICATION 54	D09	37414753	37416765	-	2013	1506	1506	49	3	502	253.5	501	54.058	-1	5.931	0.637
Gh_D09G2422.1	DTX53	Protein DETOXIFICATION 53	D09	51024	52334	+	1311	1311	1311	48.1	1	1311	No intron	436	47.452	4	7.424	0.696
Gh_D10G0136.1	DTX37	Protein DETOXIFICATION 37	D10	1080407	1086143	+	5737	1593	1593	44.9	7	227.6	690.7	530	57.914	1.5	6.774	0.578
Gh_D10G0979.1	DTX27	Protein DETOXIFICATION 27	D10	13432307	13436271	+	3965	1479	1479	45.6	8	184.9	355.1	492	53.936	6.5	8.04	0.731
Gh_D10G1146.1	DTX53	Protein DETOXIFICATION 53	D10	18617473	18618873	-	1401	1401	1401	45.8	1	1401	No intron	466	50.764	7	7.971	0.714
Gh_D10G1714.1	DTX55	Protein DETOXIFICATION 55	D10	47916232	47917845	-	1614	1530	1530	46.8	2	765	84	509	54.977	3	7.299	0.611
Gh_D10G1824.1	DTX44	Protein DETOXIFICATION 44, chloroplastic	D10	51296242	51320653	-	24412	1254	1254	43.8	15	83.6	1654.1	417	44.471	5	8.739	NA
Gh_D11G0037.1	DTX16	Protein DETOXIFICATION 16	D11	336659	341189	-	4531	987	987	40.7	6	164.5	708.8	328	36.099	9	8.823	0.516
Gh_D11G0038.1	DTX16	Protein DETOXIFICATION 16	D11	342679	345710	-	3032	1533	1533	42.3	8	191.6	214.1	510	55.754	7.5	8.108	0.642
Gh_D11G0087.1	DTX49	Protein DETOXIFICATION 49	D11	800181	801782	+	1602	1602	1602	43.5	1	1602	No intron	533	58.173	9.5	8.25	0.65
Gh_D11G2135.1	DTX27	Protein DETOXIFICATION 27	D11	31860820	31863576	+	2757	1473	1473	46.4	8	184.1	183.4	490	54.039	5	7.935	0.788
Gh_D11G2314.1	DTX24	Protein DETOXIFICATION 24	D11	44030988	44033839	+	2852	1452	1452	43.6	8	181.5	200	483	53.575	-0.5	6.358	0.699
Gh_D11G2334.1	DTX24	Protein DETOXIFICATION 24	D11	44903501	44905662	+	2162	1464	1464	41.6	8	183	99.7	487	53.784	3.5	7.666	0.674
Gh_D11G3461.1	DTX51	Protein DETOXIFICATION 51	D11	18977	22128	-	3152	1569	1569	43.5	2	784.5	1583	522	56.106	-6.5	4.759	0.704
Gh_D12G0526.1	DTX6	Protein DETOXIFICATION 6	D12	9482800	9485614	-	2815	1416	1416	44.1	7	202.3	233.2	471	51.712	8.5	7.889	0.737
Gh_D12G0830.1	DTX41	Protein DETOXIFICATION 41	D12	25956524	25959631	-	3108	1521	1521	43.6	8	190.1	226.7	506	54.591	3	7.4	0.799
Gh_D12G1083.1	DTX34	Protein DETOXIFICATION 34	D12	37048491	37053437	+	4947	1530	1530	45	7	218.6	569.5	509	55.64	-8	4.974	0.758
Gh_D12G2490.1	DTX49	Protein DETOXIFICATION 49	D12	57833483	57835114	-	1632	1632	1632	39.6	1	1632	No intron	543	59.209	8	7.95	0.601
Gh_D12G2539.1	DTX16	Protein DETOXIFICATION 16	D12	58281267	58283884	+	2618	1179	1179	44.1	6	196.5	287.8	392	42.636	-3	5.37	0.716
Gh_D13G1038.1	DTX21	Protein DETOXIFICATION 21	D13	28797386	28802115	+	4730	1377	1377	43.3	9	153	419.1	458	50.293	3.5	7.496	0.796
Gh_D13G1550.1	DTX18	Protein DETOXIFICATION 18	D13	47680493	47802448	-	121956	2607	2607	40.9	13	200.5	9945.8	868	94.36	20	8.808	0.768
Gh_D13G2211.1	DTX15	Protein DETOXIFICATION 15	D13	58239166	58242701	+	3536	1434	1434	44.1	8	179.3	300.3	477	51.677	11	8.659	0.614
Gh_Sca004831G01.1	DTX48	Protein DETOXIFICATION 48	scaffold4831	2891	4676	+	1786	1662	1662	46.6	2	831	124	553	60.292	5.5	7.551	0.535
Gh_Sca011468G01.1	DTX41	Protein DETOXIFICATION 41	scaffold11468	226	3636	-	3411	687	687	41.8	7	98.1	454	228	24.519	-1.5	5.62	0.868
Gh_Sca150596G01.1	DTX49	Protein DETOXIFICATION 49	scaffold150596	8	268	+	261	261	261	52.1	1	261	No intron	87	9.254	0	6.194	0.809
Gh_Sca216225G01.1	DTX51	Protein DETOXIFICATION 51	scaffold216225	18	182	+	165	165	165	56.4	1	165	No intron	55	5.713	0	6.244	0.564
Cotton_A_00148.1	DTX33	Protein DETOXIFICATION 33	Chr07	38580252	38585855	+	5604	1413	1413	43.6	6	235.5	838.2	470	51.617	12.5	9.139	0.888
Cotton_A_00294.1	DTX44	Protein DETOXIFICATION 44, chloroplastic	Chr02	70391575	70394399	+	2825	1674	1674	43.5	13	128.8	95.9	557	59.134	7.5	8.895	0.381
Cotton_A_00702.1	DTX46	Protein DETOXIFICATION 46, chloroplastic	Chr05	8037393	8043443	-	6051	1683	1683	43.7	14	120.2	336	560	60.889	6	7.746	0.454
Cotton_A_00703.1	DTX46	Protein DETOXIFICATION 46, chloroplastic	Chr05	8032855	8036525	-	3671	1470	1470	44.1	12	122.5	200.1	489	53.547	12	8.679	0.35
Cotton_A_00704.1	DTX46	Protein DETOXIFICATION 46, chloroplastic	Chr05	8027202	8031183	-	3982	1710	1710	43.6	15	114	162.3	570	62.423	6.5	7.995	0.512
Cotton_A_01338.1	DTX49	Protein DETOXIFICATION 49	Chr06	120816975	120818618	+	1644	1644	1644	39.7	1	1644	No intron	547	59.755	3	7.078	0.56
Cotton_A_01420.1	DTX16	Protein DETOXIFICATION 16	Chr06	120155937	120160133	-	4197	1338	1338	43.4	7	191.1	476.5	445	48.3	2.5	7.29	0.806
Cotton_A_01824.1	DTX42	Protein DETOXIFICATION 42	Chr11	80140952	80143803	-	2852	1566	1566	43.2	12	130.5	116.9	521	55.886	-5	5.406	0.619
Cotton_A_01858.1	DTX54	Protein DETOXIFICATION 54	Chr11	80700916	80702929	-	2014	1509	1509	49	3	503	252.5	502	54.245	-3	5.269	0.642
Cotton_A_02516.1	DTX15	Protein DETOXIFICATION 15	Chr10	51422467	51425639	-	3173	1416	1416	43.7	7	202.3	292.8	471	51.217	9.5	8.338	0.644
Cotton_A_02806.1	DTX27	Protein DETOXIFICATION 27	Chr08	98467497	98474098	+	6602	1903	1479	44.4	8	237.9	671.3	492	53.992	-3	5.446	0.58
Cotton_A_04051.1	DTX53	Protein DETOXIFICATION 53	Chr10	81024422	81025807	+	1386	1386	1386	40.3	1	1386	No intron	461	50.353	1	6.732	0.745
Cotton_A_04689.1	DTX40	Protein DETOXIFICATION 40	Chr10	20256164	20259322	+	3159	2078	1557	48.6	7	296.9	180.2	518	55.997	-4	5.612	0.674
Cotton_A_04850.1	DTX55	Protein DETOXIFICATION 55	Chr07	42742962	42744571	-	1610	1533	1533	45.6	2	766.5	77	510	55.162	2.5	7.274	0.636
Cotton_A_06267.1	DTX19	Protein DETOXIFICATION 19	Chr07	91644390	91648624	-	4235	1849	1455	44.7	7	264.1	397.7	484	53.097	-2.5	5.901	0.72
Cotton_A_06827.1	DTX43	Protein DETOXIFICATION 43	Chr03	53087857	53092108	+	4252	1509	1509	44	12	125.8	249.4	503	53.677	15.5	9.852	0.751
Cotton_A_07545.1	DTX49	Protein DETOXIFICATION 49	Chr11	54101338	54102849	+	1512	1512	1512	43.5	1	1512	No intron	503	54.97	9	8.263	0.704
Cotton_A_07598.1	DTX16	Protein DETOXIFICATION 16	Chr11	53573112	53576147	-	3036	1494	1494	42.3	8	186.8	220.3	497	54.115	6	8.098	0.715
Cotton_A_07599.1	DTX16	Protein DETOXIFICATION 16	Chr11	53567501	53571514	-	4014	1527	1527	42.6	8	190.9	355.3	508	55.602	8.5	8.114	0.607
Cotton_A_08859.1	DTX45	Protein DETOXIFICATION 45, chloroplastic	Chr12	90640922	90644666	+	3745	1353	1353	41.4	9	150.3	299	450	48.077	15	10.046	0.36
Cotton_A_09404.1	DTX51	Protein DETOXIFICATION 51	Chr08	59764310	59765653	-	1344	1344	1344	49.3	1	1344	No intron	447	48.51	4.5	7.362	0.688
Cotton_A_09978.1	DTX49	Protein DETOXIFICATION 49	Chr03	14248070	14249677	-	1608	1608	1608	43.4	1	1608	No intron	535	58.378	6	7.863	0.521
Cotton_A_10319.1	DTX51	Protein DETOXIFICATION 51	Chr01	1214119	1215465	+	1347	1347	1347	46.6	1	1347	No intron	448	48.617	1	6.689	0.664
Cotton_A_11427.1	DTX7	Protein DETOXIFICATION 7	Chr06	78514117	78514371	+	255	255	255	48.6	1	255	No intron	84	9.215	2	8.529	0.723
Cotton_A_11428.1	DTX9	Protein DETOXIFICATION 9	Chr06	78515400	78519385	+	3986	1410	1410	42.7	6	235	515.2	469	52.396	14	8.38	0.459
Cotton_A_12208.1	DTX8	Protein DETOXIFICATION 8	Chr01	84391840	84395218	+	3379	1434	1434	42.6	6	239	389	477	52.193	-3	5.827	0.828
Cotton_A_12209.1	DTX1	Protein DETOXIFICATION 1	Chr01	84346317	84349104	+	2788	1437	1437	42.7	7	205.3	225.2	478	52.238	5	7.358	0.736
Cotton_A_12471.1	DTX53	Protein DETOXIFICATION 53	Chr11	8382835	8384145	+	1311	1311	1311	47.8	1	1311	No intron	436	47.494	4	7.424	0.705
Cotton_A_12986.1	DTX43	Protein DETOXIFICATION 43	Chr03	84377620	84380346	-	2727	1590	1590	43.8	12	132.5	103.4	529	56.336	8.5	9.531	0.534
Cotton_A_13693.1	DTX2	Protein DETOXIFICATION 2	Chr10	111243182	111245731	-	2550	1218	1218	41.6	6	203	266.4	405	43.602	11.5	8.911	0.637
Cotton_A_14530.1	DTX51	Protein DETOXIFICATION 51	Chr03	23324252	23325781	+	1530	1530	1530	45.9	1	1530	No intron	509	55.591	9.5	8.117	0.614
Cotton_A_14741.1	DTX41	Protein DETOXIFICATION 41	Chr11	103394324	103399525	+	5202	1713	1497	43.2	8	214.1	498.4	498	53.778	-1.5	6.03	0.783
Cotton_A_15329.1	DTX42	Protein DETOXIFICATION 42	Chr02	20710664	20713866	+	3203	1527	1527	41.8	13	117.5	139.7	508	54.599	4	8.437	0.62
Cotton_A_16784.1	DTX18	Protein DETOXIFICATION 18	Chr13	111712723	111715847	+	3125	1335	1335	41.2	7	190.7	298.3	444	48.516	12	8.912	0.739
Cotton_A_16785.1	DTX18	Protein DETOXIFICATION 18	Chr13	111739554	111742081	+	2528	1407	1407	40.6	7	201	186.8	469	51.062	9	8.338	0.746
Cotton_A_16786.1	DTX19	Protein DETOXIFICATION 19	Chr13	111860606	111864929	+	4324	1885	1455	40.4	7	269.3	406.5	484	52.958	-6.5	5.022	0.697
Cotton_A_17154.1	DTX56	Protein DETOXIFICATION 56	Chr07	111216612	111218111	+	1500	1500	1500	46	1	1500	No intron	499	53.978	10	8.467	0.712
Cotton_A_17155.1	DTX56	Protein DETOXIFICATION 56	Chr07	111223144	111224625	+	1482	1482	1482	45.7	1	1482	No intron	493	53.693	17.5	9.451	0.702
Cotton_A_17271.1	DTX19	Protein DETOXIFICATION 19	Chr04	134176578	134177188	+	611	429	429	41.7	3	143	91	142	15.702	-0.5	5.723	1.063
Cotton_A_18103.1	DTX51	Protein DETOXIFICATION 51	Chr08	57852209	57854089	+	1881	1881	1575	49.8	1	1881	No intron	524	56.907	16	8.336	0.567
Cotton_A_18824.1	DTX55	Protein DETOXIFICATION 55	Chr09	21325243	21326667	+	1425	1425	1425	46.8	1	1425	No intron	474	51.156	5	7.784	0.69
Cotton_A_19523.1	DTX48	Protein DETOXIFICATION 48	Chr10	22090072	22091858	+	1787	1665	1665	46.7	2	832.5	122	554	60.379	5.5	7.551	0.533
Cotton_A_20416.1	DTX18	Protein DETOXIFICATION 18	Chr12	53016569	53020719	-	4151	1410	1410	43.5	7	201.4	456.8	470	51.394	0.5	6.745	0.799
Cotton_A_20939.1	DTX34	Protein DETOXIFICATION 34	Chr06	19400142	19403212	-	3071	1368	1368	45.5	4	342	567.7	455	49.739	-1.5	6.275	0.695
Cotton_A_23601.1	DTX49	Protein DETOXIFICATION 49	Chr01	56204050	56205612	-	1563	1563	1563	44.7	1	1563	No intron	520	56.55	7	7.943	0.548
Cotton_A_24370.1	DTX48	Protein DETOXIFICATION 48	Chr13	19885593	19889406	-	3814	2166	2166	43.6	4	541.5	549.3	722	78.9	-2.5	5.65	0.363
Cotton_A_24645.1	DTX27	Protein DETOXIFICATION 27	Chr09	92301132	92305621	+	4490	1545	1545	44.7	7	220.7	490.8	514	56.642	6	7.889	0.747
Cotton_A_25604.1	DTX12	Protein DETOXIFICATION 12	Chr11	23162462	23166161	-	3700	1583	1467	43.8	7	226.1	352.8	488	53.289	0	6.489	0.698
Cotton_A_25605.1	DTX12	Protein DETOXIFICATION 12	Chr11	23153932	23156942	-	3011	1443	1443	44.1	7	206.1	261.3	480	52.438	0	6.488	0.752
Cotton_A_25608.1	DTX12	Protein DETOXIFICATION 12	Chr11	23136120	23137506	-	1387	462	462	44.2	5	92.4	231.3	153	16.72	0.5	6.758	0.676
Cotton_A_25640.1	DTX37	Protein DETOXIFICATION 37	Chr09	74860718	74866292	-	5575	1026	1026	47.3	8	128.3	649.9	341	36.673	0.5	6.591	0.396
Cotton_A_27875.1	DTX48	Protein DETOXIFICATION 48	Chr11	37106806	37108463	-	1658	1563	1563	42	2	781.5	95	520	56.442	-0.5	6.386	0.633
Cotton_A_29722.1	DTX21	Protein DETOXIFICATION 21	Chr03	76613642	76616182	+	2541	1470	1470	39.9	8	183.8	153	489	53.935	10.5	8.522	0.748
Cotton_A_29724.1	DTX21	Protein DETOXIFICATION 21	Chr03	76586217	76589109	+	2893	1470	1470	42	8	183.8	203.3	489	53.641	3.5	7.823	0.684
Cotton_A_30984.1	DTX25	Protein DETOXIFICATION 25	Chr04	17596347	17605251	+	8905	1440	1440	41.2	7	205.7	1244.2	480	53.62	-9	4.705	0.736
Cotton_A_33036.1	DTX33	Protein DETOXIFICATION 33	Chr07	95474017	95477248	-	3232	1419	1419	43.3	8	177.4	259	472	51.217	1.5	7.239	0.934
Cotton_A_34394.1	DTX14	Protein DETOXIFICATION 14	Chr10	2559823	2562299	-	2477	1485	1485	41.5	7	212.1	165.3	494	53.564	-1.5	6.158	0.625
Cotton_A_35442.1	DTX41	Protein DETOXIFICATION 41	Chr06	38177546	38180011	-	2466	1458	1458	43.3	7	208.3	168	485	52.394	3	7.4	0.885
Cotton_A_35736.1	DTX40	Protein DETOXIFICATION 40	Chr06	36821292	36824647	-	3356	1521	1521	47.7	7	217.3	305.8	506	54.762	-5	5.191	0.717
Cotton_A_36352.1	DTX24	Protein DETOXIFICATION 24	Chr04	36588393	36591230	+	2838	1440	1440	43.8	8	180	199.7	480	53.129	1.5	6.984	0.711
Cotton_A_36630.1	DTX29	Protein DETOXIFICATION 29	Chr01	113075149	113079824	-	4676	1678	1557	46.8	8	209.8	428.3	518	56.677	5.5	7.94	0.678
Cotton_A_36631.1	DTX29	Protein DETOXIFICATION 29	Chr01	113081945	113087024	-	5080	1656	1545	46.2	8	207	489.1	514	55.756	-4.5	5.145	0.72
Cotton_A_36951.1	DTX49	Protein DETOXIFICATION 49	Chr11	820154	822078	+	1925	1925	1611	44.2	1	1925	No intron	536	58.807	7.5	7.874	0.574
Cotton_A_37169.1	DTX27	Protein DETOXIFICATION 27	scaffold2861	84269	86852	-	2584	1476	1476	41.3	8	184.5	158.3	491	53.958	3	7.017	0.801
Cotton_A_37422.1	DTX35	Protein DETOXIFICATION 35	Chr11	67392878	67397073	+	4196	1706	1476	46.7	7	243.7	415	491	54.097	-6.5	4.981	0.741
Cotton_A_38110.1	DTX21	Protein DETOXIFICATION 21	scaffold1237	86439	90792	+	4354	1464	1464	42.8	8	183	412.9	487	53.695	7.5	8.072	0.773
Cotton_A_38142.1	DTX25	Protein DETOXIFICATION 25	Chr04	45919587	45921421	-	1835	1500	1500	41.3	8	187.5	100.3	499	55.324	2	7.021	0.642
Cotton_A_38174.1	DTX53	Protein DETOXIFICATION 53	Chr09	8142836	8144143	+	1308	1308	1308	46.2	1	1308	No intron	435	47.488	6.5	7.967	0.692
Cotton_A_39721.1	DTX27	Protein DETOXIFICATION 27	Chr04	58538281	58541064	-	2784	1473	1473	46	8	184.1	187.3	490	54.017	3	7.376	0.826
Cotton_A_40180.1	DTX25	Protein DETOXIFICATION 25	Chr04	2201588	2204829	-	3242	1413	1413	40	7	201.9	304.8	471	52.823	7	8.452	0.721
Gorai.001G009200.1	DTX51	Protein DETOXIFICATION 51	Chr01	867204	868912	+	1709	1709	1512	44.7	1	1709	No intron	503	55.182	3.5	7.036	0.603
Gorai.001G084200.1	DTX8	Protein DETOXIFICATION 8	Chr01	8943300	8947514	-	4215	2213	1425	43.4	7	316.1	333.7	474	51.622	-2	6.081	0.761
Gorai.001G084300.1	DTX3	Protein DETOXIFICATION 3	Chr01	8964400	8966634	-	2235	694	690	43.3	7	99.1	230.3	229	24.778	5	8.136	0.66
Gorai.002G011300.1	DTX33	Protein DETOXIFICATION 33	Chr02	748807	755439	-	6633	1674	1446	45.8	7	239.1	826.5	481	52.295	9.5	8.853	0.781
Gorai.002G068800.1	DTX19	Protein DETOXIFICATION 19	Chr02	7971895	7976018	+	4124	1880	1455	44.7	7	268.6	374	484	53.065	-2.5	5.899	0.692
Gorai.002G130000.1	DTX33	Protein DETOXIFICATION 33	Chr02	20259150	20263595	+	4446	2149	1452	43.5	9	238.8	287.1	483	52.469	2.5	7.671	0.818
Gorai.002G230300.1	DTX42	Protein DETOXIFICATION 42	Chr02	58952759	58956155	+	3397	1700	1509	41.7	13	130.8	141.4	502	53.722	4.5	8.445	0.638
Gorai.002G266300.1	DTX44	Protein DETOXIFICATION 44, chloroplastic	Chr02	62577175	62580522	+	3348	1992	1470	44.8	11	181.1	135.6	489	51.751	7	8.743	0.413
Gorai.003G162500.1	DTX49	Protein DETOXIFICATION 49	Chr03	43166486	43168048	-	1563	1563	1563	44.8	1	1563	No intron	520	56.568	8	8.058	0.538
Gorai.003G167400.1	DTX56	Protein DETOXIFICATION 56	Chr03	43725189	43727633	-	2445	2445	1500	45.7	1	2445	No intron	499	54.191	11	8.711	0.688
Gorai.004G037400.1	DTX43	Protein DETOXIFICATION 43	Chr04	3087006	3091901	+	4896	1828	1464	44.1	11	166.2	306.8	487	52.033	15	9.884	0.714
Gorai.004G172500.1	DTX43	Protein DETOXIFICATION 43	Chr04	47314770	47320666	-	5897	2488	1653	43.4	13	191.4	123.3	550	58.51	11	9.694	0.581
Gorai.004G208200.1	DTX49	Protein DETOXIFICATION 49	Chr04	54046928	54050094	+	3167	1806	1806	43.2	2	903	1361	601	66.275	14.5	8.557	0.475
Gorai.004G253200.1	DTX21	Protein DETOXIFICATION 21	Chr04	59057969	59062569	+	4601	2180	1488	40.9	7	311.4	403.5	495	54.619	12.5	8.652	0.912
Gorai.004G253300.1	DTX21	Protein DETOXIFICATION 21	Chr04	59067519	59069924	+	2406	927	927	38.8	5	185.4	369.8	308	33.942	7.5	8.476	0.874
Gorai.004G281900.1	DTX51	Protein DETOXIFICATION 51	Chr04	61363979	61365926	+	1948	1948	1530	46.2	1	1948	No intron	509	55.617	5.5	7.439	0.602
Gorai.005G061400.1	DTX55	Protein DETOXIFICATION 55	Chr05	6449192	6451116	-	1925	1843	1533	45.6	2	921.5	82	510	55.057	1.5	6.947	0.596
Gorai.005G149900.1	DTX40	Protein DETOXIFICATION 40	Chr05	41168257	41172297	+	4041	2176	1518	47.5	7	310.9	310.8	505	54.787	-4	5.4	0.712
Gorai.005G178900.1	DTX29	Protein DETOXIFICATION 29	Chr05	52404202	52409063	-	4862	1918	1518	47.2	8	239.8	420.6	505	55.107	6.5	8.135	0.727
Gorai.005G179100.1	DTX29	Protein DETOXIFICATION 29	Chr05	52437991	52442663	-	4673	2100	1665	46.4	8	262.5	367.6	554	60.708	-4.5	5.17	0.694
Gorai.005G194400.1	DTX12	Protein DETOXIFICATION 12	Chr05	56439539	56452509	-	12971	2098	1470	44.2	7	299.7	263.8	489	53.37	4.5	7.767	0.718
Gorai.005G194500.1	DTX12	Protein DETOXIFICATION 12	Chr05	56468856	56473335	-	4480	1668	1473	43.9	8	208.5	352.4	490	53.463	3	7.518	0.684
Gorai.005G247400.1	DTX46	Protein DETOXIFICATION 46, chloroplastic	Chr05	62732765	62741999	-	9235	2137	1416	43.1	14	152.6	186.6	471	51.251	6	8.199	0.49
Gorai.005G247500.1	DTX46	Protein DETOXIFICATION 46, chloroplastic	Chr05	62738552	62742565	-	4014	1974	1626	44.6	14	141	156.9	541	58.672	10.5	8.382	0.44
Gorai.005G247600.1	DTX46	Protein DETOXIFICATION 46, chloroplastic	Chr05	62743005	62749566	-	6562	2236	1641	43.3	14	159.7	332.8	546	59.415	5	7.475	0.448
Gorai.006G008600.1	DTX41	Protein DETOXIFICATION 41	Chr06	1800720	1805532	-	4813	1749	1497	43.2	8	218.6	437.7	498	53.853	0	6.502	0.776
Gorai.006G046500.1	DTX49	Protein DETOXIFICATION 49	Chr06	14761763	14763792	+	2030	2030	1611	44.1	1	2030	No intron	536	58.841	7.5	7.874	0.574
Gorai.006G050100.1	DTX35	Protein DETOXIFICATION 35	Chr06	17112065	17117253	-	5189	1957	1476	46.9	7	279.6	538.7	491	54.084	-5	5.324	0.768
Gorai.006G063900.1	DTX44	Protein DETOXIFICATION 44, chloroplastic	Chr06	23570178	23573203	-	3026	1653	1326	41.7	13	127.2	114.4	441	46.781	-7	4.605	0.749
Gorai.006G128800.1	DTX42	Protein DETOXIFICATION 42	Chr06	38213504	38217087	-	3584	1905	1638	42.7	14	136.1	122	545	58.87	-6.5	5.127	0.575
Gorai.006G131300.1	DTX54	Protein DETOXIFICATION 54	Chr06	38579915	38582825	-	2911	2407	1509	49.2	3	802.3	252	502	54.192	-1.5	5.85	0.634
Gorai.006G234700.1	DTX53	Protein DETOXIFICATION 53	Chr06	48295470	48296873	+	1404	1404	1404	47.9	1	1404	No intron	467	50.697	2.5	6.968	0.715
Gorai.007G004900.1	DTX16	Protein DETOXIFICATION 16	Chr07	384248	387284	-	3037	1638	1638	41.5	8	204.8	199.9	545	59.623	6	7.991	0.625
Gorai.007G010300.1	DTX49	Protein DETOXIFICATION 49	Chr07	807159	808842	+	1684	1684	1602	43.5	1	1684	No intron	533	58.233	7	7.94	0.657
Gorai.007G212500.1	DTX51	Protein DETOXIFICATION 51	Chr07	23268178	23271777	-	3600	1997	1569	43.7	2	998.5	1603	522	56.17	-6	4.884	0.69
Gorai.007G235800.1	DTX27	Protein DETOXIFICATION 27	Chr07	31360881	31364028	-	3148	1862	1473	46.5	8	232.8	183.7	490	54.006	3	7.377	0.791
Gorai.007G249400.1	DTX24	Protein DETOXIFICATION 24	Chr07	39181754	39185030	+	3277	1668	1452	43.7	9	185.3	201.1	483	53.567	0.5	6.658	0.684
Gorai.007G251500.1	DTX25	Protein DETOXIFICATION 25	Chr07	39830030	39833600	+	3571	1721	1476	41	7	245.9	308.3	491	54.892	-5.5	5.075	0.686
Gorai.007G251700.1	DTX25	Protein DETOXIFICATION 25	Chr07	39956490	39964802	+	8313	1937	1491	41.1	7	276.7	1062.7	496	55.342	-20	4.288	0.623
Gorai.007G251800.1	DTX25	Protein DETOXIFICATION 25	Chr07	40072853	40075770	+	2918	2213	1464	41.2	8	276.6	100.7	487	53.954	3.5	7.665	0.664
Gorai.008G058000.1	DTX6	Protein DETOXIFICATION 6	Chr08	9023324	9026554	-	3231	1840	1380	44.3	7	262.9	231.8	459	50.53	11	8.133	0.673
Gorai.008G097100.1	DTX41	Protein DETOXIFICATION 41	Chr08	26692254	26695826	-	3573	1987	1521	43.5	8	248.4	226.6	506	54.571	3	7.4	0.802
Gorai.008G120800.1	DTX34	Protein DETOXIFICATION 34	Chr08	35743417	35748173	+	4757	1530	1530	45	7	218.6	537.8	509	55.626	-8	4.969	0.758
Gorai.008G280200.1	DTX49	Protein DETOXIFICATION 49	Chr08	55723888	55725519	-	1632	1632	1632	39.9	1	1632	No intron	543	59.214	7	7.822	0.602
Gorai.008G288100.1	DTX16	Protein DETOXIFICATION 16	Chr08	56335708	56341003	+	5296	2068	1428	43.6	8	258.5	461.1	475	51.506	0.5	6.644	0.776
Gorai.009G027800.1	DTX51	Protein DETOXIFICATION 51	Chr09	2108215	2110297	+	2083	2083	1614	48.4	1	2083	No intron	537	58.429	7	7.592	0.549
Gorai.009G178100.1	DTX40	Protein DETOXIFICATION 40	Chr09	13750831	13754011	-	3181	2143	1557	48.2	7	306.1	173	518	56.131	-2	6.096	0.696
Gorai.009G225600.1	DTX48	Protein DETOXIFICATION 48	Chr09	17632735	17634837	+	2103	1982	1662	46.6	2	991	121	553	60.366	5.5	7.551	0.541
Gorai.009G232700.1	DTX27	Protein DETOXIFICATION 27	Chr09	18336486	18339526	+	3041	1954	1476	41.3	8	244.3	155.3	491	53.983	4	7.232	0.761
Gorai.009G293400.1	DTX53	Protein DETOXIFICATION 53	Chr09	25436155	25437893	+	1739	1591	1386	40.9	2	795.5	148	461	50.248	2	6.985	0.782
Gorai.009G342600.1	DTX14	Protein DETOXIFICATION 14	Chr09	40051449	40054295	+	2847	1649	1422	40.7	7	235.6	169.7	473	51.627	-2.5	5.896	0.705
Gorai.009G344000.1	DTX44	Protein DETOXIFICATION 44, chloroplastic	Chr09	40675759	40678549	-	2791	1404	1404	42.3	12	117	105.8	467	49.561	2.5	7.192	0.718
Gorai.009G381600.1	DTX18	Protein DETOXIFICATION 18	Chr09	51805024	51809269	+	4246	1846	1416	44.1	7	263.7	400	471	51.407	3	7.69	0.789
Gorai.009G381900.1	DTX18	Protein DETOXIFICATION 18	Chr09	51833050	51839370	+	6321	1713	1419	43.7	7	244.7	768	472	51.844	6.5	8.709	0.593
Gorai.009G382800.1	DTX18	Protein DETOXIFICATION 18	Chr09	51953274	51958986	+	5713	3092	1416	43.4	7	441.7	436.8	471	51.716	0.5	6.737	0.756
Gorai.009G383100.1	DTX18	Protein DETOXIFICATION 18	Chr09	52012657	52013977	+	1321	691	402	42.8	5	138.2	157.5	133	14.237	5.5	9.831	1.113
Gorai.009G387100.1	DTX18	Protein DETOXIFICATION 18	Chr09	52486525	52489456	+	2932	1279	780	42.8	5	255.8	413.3	259	28.827	7.5	9.131	0.85
Gorai.009G390400.1	DTX14	Protein DETOXIFICATION 14	Chr09	52959768	52962707	+	2940	1636	1407	42.3	7	233.7	217.3	468	50.89	14	9.148	0.664
Gorai.010G030900.1	DTX48	Protein DETOXIFICATION 48	Chr10	2641941	2643776	+	1836	1741	1611	42.3	2	870.5	95	536	58.183	3	7.13	0.562
Gorai.010G037100.1	DTX27	Protein DETOXIFICATION 27	Chr10	3455469	3461205	+	5737	2268	1479	45.3	8	283.5	495.6	492	53.867	-5.5	5.069	0.621
Gorai.010G077700.1	DTX51	Protein DETOXIFICATION 51	Chr10	11216014	11217919	+	1906	1906	1575	49.8	1	1906	No intron	524	57.096	15.5	8.331	0.567
Gorai.011G014800.1	DTX37	Protein DETOXIFICATION 37	Chr11	1050455	1056445	+	5991	1863	1569	45.2	7	266.1	688	522	57.04	1.5	6.774	0.613
Gorai.011G110400.1	DTX27	Protein DETOXIFICATION 27	Chr11	13205067	13209662	+	4596	1964	1479	45.6	8	245.5	376	492	53.98	6.5	8.04	0.735
Gorai.011G128600.1	DTX53	Protein DETOXIFICATION 53	Chr11	18506547	18507947	-	1401	1401	1401	45.8	1	1401	No intron	466	50.764	7	7.971	0.714
Gorai.011G192200.1	DTX55	Protein DETOXIFICATION 55	Chr11	46234238	46236329	-	2092	2009	1530	46.9	2	1004.5	83	509	55.038	4	7.565	0.608
Gorai.012G158400.1	DTX45	Protein DETOXIFICATION 45, chloroplastic	Chr12	33156302	33163439	+	7138	2028	1767	42	14	144.9	241.3	588	62.982	17.5	9.946	0.538
Gorai.013G114200.1	DTX21	Protein DETOXIFICATION 21	Chr13	28049589	28054141	+	4553	1885	1461	42.8	8	235.6	381.1	486	53.63	6.5	8.065	0.771
Gorai.013G169900.1	DTX19	Protein DETOXIFICATION 19	Chr13	45626372	45629380	+	3009	1437	1437	41.3	7	205.3	262	478	52.031	10	8.576	0.744
Gorai.013G170000.1	DTX18	Protein DETOXIFICATION 18	Chr13	45663844	45666364	+	2521	1350	1350	40.1	6	225	234.2	449	48.884	10.5	8.661	0.71
Gorai.013G170200.1	DTX19	Protein DETOXIFICATION 19	Chr13	45720801	45725054	+	4254	1964	1461	40.3	7	280.6	381.7	486	53.239	-10.5	4.661	0.708
Gorai.013G246100.1	DTX15	Protein DETOXIFICATION 15	Chr13	56489344	56492648	+	3305	1556	1461	42.6	7	222.3	291.5	486	52.993	11	8.638	0.674
Gorai.N015200.1	DTX8	Protein DETOXIFICATION 8	scaffold_111	13319	15939	-	2621	465	465	45.2	3	155	1078	154	16.775	-2.5	4.557	0.608
