# Supplementary material for: Overexpression of Cotton a DTX/MATE Gene Enhances Drought, Salt, and Cold Stress Tolerance in Transgenic Arabidopsis
Source: Front Plant Sci. 2019 Mar 12;10:299. doi: 10.3389/fpls.2019.00299 (PMC6423412; doi:10.3389/fpls.2019.00299)
Supplement: TABLE S2 — Subcellular localization prediction of the proteins encoded by the MATE genes in cotton. [file Table_2.XLS]

## Sheet: Sheet1
Table S2: Subcellular localization prediction of the proteins encoded by the MATE genes in cotton
Gene ID	Gene Name	Chromosome Locations					Ptarget prediction						Pprowler	Wolfsport
		chr.	Start	End	Strand	Length (bp)	Len	cTP	mTP	SP	other	Loc
Gh_A01G0098	DTX33	A01	852741	858930	-	6190	484	0.034	0.053	0.062	0.898	_	SP	plas
Gh_A01G0453	DTX19	A01	7191031	7194856	+	3826	538	0.367	0.16	0.053	0.598	_	SP	plas
Gh_A01G0959	DTX33	A01	25622185	25625910	+	3726	489	0.043	0.034	0.072	0.881	_	OTHER	plas
Gh_A01G1675	DTX42	A01	95324430	95327596	+	3167	490	0.134	0.048	0.027	0.852	_	OTHER	plas
Gh_A01G1992	DTX44	A01	99854358	99857181	+	2824	484	0.032	0.043	0.031	0.971	_	MTP	chlo
Gh_A02G0487	DTX55	A02	7159708	7161308	-	1601	524	0.022	0.095	0.035	0.964	_	SP	plas
Gh_A03G0113	DTX56	A03	1785525	1787024	+	1500	520	0.032	0.075	0.063	0.926	_	SP	plas
Gh_A03G0114	DTX56	A03	1792046	1793545	+	1500	424	0.002	0.117	0.943	0.065	S	SP	plas
Gh_A03G0955	DTX40	A03	61206285	61209776	+	3492	483	0.037	0.075	0.026	0.974	_	SP	plas
Gh_A03G1185	DTX29	A03	84802835	84807388	-	4554	517	0.083	0.125	0.054	0.902	_	OTHER	plas
Gh_A03G1186	DTX29	A03	84809643	84813703	-	4061	514	0.158	0.104	0.058	0.761	_	SP	plas
Gh_A03G1320	DTX11	A03	91108835	91112912	-	4078	505	0.296	0.128	0.027	0.647	_	SP	plas
Gh_A03G1321	DTX12	A03	91123723	91126764	-	3042	520	0.099	0.104	0.038	0.907	_	SP	plas
Gh_A03G1323	DTX12	A03	91153713	91159387	-	5675	514	0.154	0.086	0.056	0.852	_	SP	plas
Gh_A03G1748	DTX46	A03	98691960	98695940	-	3981	491	0.074	0.041	0.058	0.838	_	MTP	plas
Gh_A03G1749	DTX46	A03	98697612	98701279	-	3668	553	0.095	0.153	0.039	0.665	_	MTP	plas
Gh_A03G1750	DTX46	A03	98702136	98707776	-	5641	518	0.038	0.084	0.025	0.954	_	MTP	plas
Gh_A03G2015	DTX49	A03	13801	15363	-	1563	510	0.036	0.077	0.057	0.917	_	SP	plas
Gh_A04G0255	DTX14	A04	5448552	5450960	-	2409	437	0.002	0.061	0.823	0.378	S	SP	plas
Gh_A04G0282	DTX18	A04	6312741	6316923	-	4183	542	0.004	0.084	0.285	0.918	_	SP	plas
Gh_A04G1070	DTX45	A04	60756484	60763050	+	6567	533	0.203	0.099	0.081	0.668	_	MTP	plas
Gh_A05G0185	DTX51	A05	1927898	1929511	+	1614	465	0.021	0.121	0.066	0.22	_	SP	plas
Gh_A05G1449	DTX40	A05	14987791	14995520	-	7730	466	0.015	0.188	0.53	0.724	_	SP	plas
Gh_A05G1901	DTX27	A05	19945894	19948484	+	2591	471	0.008	0.584	0.009	0.862	_	SP	plas
Gh_A05G2384	DTX53	A05	29455134	29456519	+	1386	483	0.074	0.06	0.048	0.874	_	SP	plas
Gh_A05G2769	DTX14	A05	55519583	55522054	+	2472	524	0.176	0.174	0.017	0.587	_	SP	plas
Gh_A06G0231	DTX48	A06	2719410	2723242	+	3833	477	0.032	0.033	0.046	0.963	_	SP	vacu
Gh_A06G0259	DTX27	A06	3228796	3234969	+	6174	487	0.079	0.113	0.018	0.959	_	SP	plas
Gh_A06G0589	DTX51	A06	15264737	15266311	+	1575	455	0.127	0.056	0.129	0.779	_	SP	plas
Gh_A07G0079	DTX51	A07	1017724	1019235	+	1512	490	0.171	0.04	0.021	0.846	_	SP	plas
Gh_A07G0673	DTX8	A07	9808854	9848746	-	39893	499	0.123	0.033	0.046	0.888	_	SP	nucl
Gh_A08G0239	DTX43	A08	2583856	2588086	+	4231	458	0.01	0.205	0.069	0.968	_	SP	vacu
Gh_A08G1306	DTX43	A08	85305871	85308597	-	2727	87	0.085	0.025	0.334	0.594	_	SP	vacu
Gh_A08G1613	DTX49	A08	95071694	95073301	+	1608	455	0.021	0.032	0.419	0.692	_	SP	plas
Gh_A08G2165	DTX51	A08	102731781	102733310	+	1530	481	0.03	0.172	0.035	0.962	_	SP	plas
Gh_A08G2343	DTX21	A08	6576	24015	+	17440	417	0.112	0.1	0.074	0.449	_	SP	plas
Gh_A09G0073	DTX41	A09	1617652	1622636	-	4985	454	0.09	0.3	0.022	0.511	_	SP	plas
Gh_A09G0385	DTX49	A09	23351578	23353158	+	1581	537	0.392	0.133	0.052	0.573	_	SP	plas
Gh_A09G0412	DTX35	A09	28219236	28234015	-	14780	525	0.976	0.038	0.004	0.034	C	SP	nucl
Gh_A09G1072	DTX42	A09	61345378	61349025	-	3648	868	0.06	0.076	0.073	0.954	_	SP	vacu
Gh_A09G1094	DTX54	A09	61872595	61874608	-	2014	471	0.005	0.643	0.008	0.885	_	SP	plas
Gh_A09G2299	DTX53	A09	37243	38646	+	1404	328	0.075	0.067	0.012	0.934	_	SP	plas
Gh_A10G0129	DTX40	A10	1077997	1083560	+	5564	136	0.052	0.136	0.11	0.64	_	SP	plas
Gh_A10G0781	DTX27	A10	15888092	15892559	-	4468	358	0.182	0.121	0.014	0.824	_	SP	plas
Gh_A10G1472	DTX55	A10	80421207	80422604	-	1398	560	0.006	0.179	0.104	0.947	_	SP	plas
Gh_A10G2322	DTX53	A10	146100	147500	+	1401	485	0.072	0.073	0.039	0.887	_	SP	plas
Gh_A11G0039	DTX16	A11	397408	401190	-	3783	488	0.042	0.034	0.033	0.929	_	SP	plas
Gh_A11G0040	DTX16	A11	402786	405824	-	3039	541	0.768	0.488	0.004	0.045	C	SP	plas
Gh_A11G0083	DTX49	A11	803635	805236	+	1602	522	0.032	0.124	0.12	0.719	_	SP	plas
Gh_A11G1853	DTX27	A11	43411032	43413813	+	2782	526	0.309	0.093	0.037	0.282	C	SP	plas
Gh_A11G2034	DTX24	A11	60921904	60924750	+	2847	500	0.226	0.125	0.005	0.654	_	SP	plas
Gh_A11G3104	DTX48	A11	64255	65359	+	1105	228	0.015	0.02	0.811	0.167	S	SP	vacu
Gh_A11G3233	DTX25	A11	951287	954597	+	3311	491	0.111	0.036	0.044	0.853	_	SP	plas
Gh_A11G3238	DTX25	A11	1746026	1748147	-	2122	461	0.007	0.045	0.947	0.286	S	OTHER	plas
Gh_A12G0513	DTX9	A12	12347299	12350214	-	2916	550	0.016	0.09	0.076	0.947	_	SP	plas
Gh_A12G0812	DTX41	A12	47361885	47365014	-	3130	492	0.131	0.102	0.054	0.898	_	SP	plas
Gh_A12G0971	DTX34	A12	60627345	60630417	+	3073	284	0.002	0.019	0.958	0.284	S	SP	plas
Gh_A12G2353	DTX49	A12	86090848	86092491	-	1644	506	0.276	0.113	0.008	0.596	_	SP	plas
Gh_A12G2733	DTX16	A12	122003	129139	-	7137	533	0.143	0.112	0.076	0.715	_	SP	plas
Gh_A13G0797	DTX21	A13	37149429	37154473	+	5045	344	0.005	0.288	0.15	0.534	_	SP	plas
Gh_A13G1248	DTX19	A13	66353370	66357295	-	3926	236	0.014	0.095	0.027	0.982	_	SP	plas
Gh_A13G1249	DTX18	A13	66463742	66467488	-	3747	471	0.016	0.042	0.164	0.953	_	SP	plas
Gh_A13G1250	DTX19	A13	66491541	66493643	-	2103	265	0.016	0.175	0.124	0.637	_	SP	plas
Gh_D01G0093	DTX33	D01	757105	763754	-	6650	106	0.032	0.039	0.515	0.441	S	SP	plas
Gh_D01G0461	DTX19	D01	5489756	5493439	+	3684	510	0.034	0.079	0.062	0.907	_	SP	plas
Gh_D01G1006	DTX33	D01	18362671	18366437	+	3767	535	0.05	0.127	0.122	0.643	_	OTHER	plas
Gh_D01G1925	DTX42	D01	57516500	57519627	+	3128	547	0.114	0.178	0.07	0.701	_	MTP	plas
Gh_D01G2252	DTX44	D01	61402791	61405617	+	2827	484	0.04	0.054	0.066	0.895	_	CTP	chlo
Gh_D02G0545	DTX55	D02	7335172	7336735	-	1564	476	0.006	0.046	0.056	0.985	_	SP	plas
Gh_D02G1336	DTX40	D02	44203064	44206495	+	3432	498	0.045	0.072	0.01	0.945	_	SP	plas
Gh_D02G1620	DTX29	D02	56019175	56023872	-	4698	520	0.036	0.082	0.053	0.922	_	OTHER	plas
Gh_D02G1621	DTX29	D02	56039218	56044563	-	5346	499	0.21	0.027	0.035	0.871	_	SP	plas
Gh_D02G1761	DTX12	D02	59992375	60005312	-	12938	545	0.237	0.58	0.021	0.124	M	SP	plas
Gh_D02G1762	DTX12	D02	60033846	60037007	-	3162	471	0.021	0.036	0.169	0.946	_	SP	plas
Gh_D02G2182	DTX46	D02	65872833	65881901	-	9069	553	0.115	0.131	0.036	0.67	_	SP	vacu
Gh_D02G2183	DTX46	D02	65883070	65889017	-	5948	588	0.783	0.083	0.011	0.23	C	MTP	plas
Gh_D03G1484	DTX49	D03	43797266	43798828	-	1563	555	0.971	0.054	0.004	0.044	C	SP	plas
Gh_D03G1526	DTX56	D03	44406534	44408033	-	1500	493	0.028	0.038	0.016	0.99	_	SP	plas
Gh_D04G1676	DTX45	D04	48930495	48935063	+	4569	467	0.069	0.058	0.036	0.908	_	CTP	plas
Gh_D05G0259	DTX51	D05	2306813	2308429	+	1617	437	0.003	0.087	0.874	0.267	S	SP	plas
Gh_D05G1622	DTX40	D05	14604405	14606995	-	2591	483	0.03	0.038	0.034	0.973	_	SP	plas
Gh_D05G2075	DTX48	D05	19235416	19237198	+	1783	523	0.014	0.015	0.688	0.544	S	SP	plas
Gh_D05G2137	DTX27	D05	19983551	19986113	+	2563	506	0.018	0.063	0.094	0.953	_	SP	plas
Gh_D05G2649	DTX53	D05	27541008	27549705	+	8698	472	0.079	0.085	0.019	0.974	_	SP	plas
Gh_D05G3073	DTX14	D05	42762311	42764822	+	2512	467	0.012	0.189	0.469	0.598	_	SP	plas
Gh_D05G3089	DTX44	D05	43484852	43486543	-	1692	502	0.066	0.046	0.02	0.962	_	OTHER	plas
Gh_D05G3385	DTX18	D05	54913280	54978934	+	65655	505	0.01	0.181	0.07	0.965	_	SP	plas
Gh_D05G3448	DTX14	D05	56208284	56209163	+	880	509	0.117	0.059	0.11	0.787	_	SP	vacu
Gh_D06G0281	DTX27	D06	3206983	3211966	+	4984	460	0.349	0.105	0.027	0.689	_	SP	plas
Gh_D06G0667	DTX51	D06	11537518	11539092	+	1575	564	0.004	0.097	0.262	0.909	_	SP	plas
Gh_D06G2314	DTX48	D06	161672	163378	+	1707	436	0.054	0.113	0.021	0.72	_	SP	plas
Gh_D07G0089	DTX51	D07	1013323	1014834	+	1512	503	0.013	0.105	0.036	0.935	_	SP	plas
Gh_D07G0751	DTX8	D07	9156248	9192556	-	36309	507	0.033	0.033	0.019	0.989	_	SP	nucl
Gh_D08G0328	DTX43	D08	3216771	3221298	+	4528	392	0.006	0.047	0.049	0.986	_	SP	vacu
Gh_D08G1598	DTX43	D08	50513161	50515894	-	2734	543	0.211	0.09	0.045	0.618	_	SP	vacu
Gh_D08G1924	DTX48	D08	57351738	57352148	+	411	490	0.049	0.149	0.036	0.78	_	SP	cyto
Gh_D08G1925	DTX49	D08	57358774	57359094	+	321	326	0.002	0.052	0.917	0.255	S	SP	plas
Gh_D08G2334	DTX21	D08	63077828	63091504	+	13677	484	0.201	0.032	0.104	0.781	_	SP	plas
Gh_D08G2531	DTX51	D08	65057786	65058976	+	1191	495	0.067	0.067	0.046	0.877	_	SP	plas
Gh_D09G0403	DTX49	D09	15308984	15310594	+	1611	490	0.04	0.185	0.017	0.958	_	SP	plas
Gh_D09G0426	DTX35	D09	18014115	18018827	-	4713	499	0.154	0.028	0.039	0.888	_	SP	nucl
Gh_D09G1080	DTX42	D09	37033817	37036901	-	3085	430	0.051	0.081	0.063	0.961	_	OTHER	plas
Gh_D09G1100	DTX54	D09	37414753	37416765	-	2013	297	0.049	0.089	0.069	0.957	_	SP	plas
Gh_D09G2422	DTX53	D09	51024	52334	+	1311	466	0.015	0.186	0.531	0.723	_	SP	plas
Gh_D10G0136	DTX37	D10	1080407	1086143	+	5737	491	0.022	0.052	0.126	0.939	_	SP	plas
Gh_D10G0979	DTX27	D10	13432307	13436271	+	3965	482	0.05	0.034	0.045	0.925	_	SP	plas
Gh_D10G1146	DTX53	D10	18617473	18618873	-	1401	489	0.023	0.143	0.029	0.969	_	SP	plas
Gh_D10G1714	DTX55	D10	47916232	47917845	-	1614	547	0.005	0.132	0.084	0.945	_	SP	plas
Gh_D10G1824	DTX44	D10	51296242	51320653	-	24412	509	0.026	0.049	0.115	0.653	_	OTHER	plas
Gh_D11G0037	DTX16	D11	336659	341189	-	4531	524	0.222	0.184	0.015	0.533	_	SP	plas
Gh_D11G0038	DTX16	D11	342679	345710	-	3032	536	0.093	0.059	0.028	0.873	_	SP	plas
Gh_D11G0087	DTX49	D11	800181	801782	+	1602	503	0.017	0.076	0.04	0.952	_	SP	plas
Gh_D11G2135	DTX27	D11	31860820	31863576	+	2757	491	0.019	0.163	0.03	0.971	_	SP	plas
Gh_D11G2314	DTX24	D11	44030988	44033839	+	2852	541	0.66	0.422	0.005	0.093	C	SP	plas
Gh_D11G2334	DTX24	D11	44903501	44905662	+	2162	547	0.941	0.096	0.007	0.066	C	OTHER	plas
Gh_D11G3461	DTX51	D11	18977	22128	-	3152	492	0.069	0.056	0.043	0.897	_	OTHER	plas
Gh_D12G0526	DTX6	D12	9482800	9485614	-	2815	483	0.022	0.09	0.025	0.976	_	SP	plas
Gh_D12G0830	DTX41	D12	25956524	25959631	-	3108	536	0.19	0.077	0.069	0.371	_	SP	plas
Gh_D12G1083	DTX34	D12	37048491	37053437	+	4947	501	0.05	0.05	0.018	0.973	_	SP	plas
Gh_D12G2490	DTX49	D12	57833483	57835114	-	1632	546	0.968	0.073	0.004	0.079	C	SP	plas
Gh_D12G2539	DTX16	D12	58281267	58283884	+	2618	473	0.004	0.044	0.951	0.295	S	SP	plas
Gh_D13G1038	DTX21	D13	28797386	28802115	+	4730	446	0.004	0.322	0.04	0.941	_	SP	plas
Gh_D13G1550	DTX18	D13	47680493	47802448	-	121956	492	0.138	0.087	0.046	0.901	_	SP	plas
Gh_D13G2211	DTX15	D13	58239166	58242701	+	3536	489	0.068	0.029	0.028	0.924	_	SP	plas
Gh_Sca004831G01	DTX48	scaffold4831	2891	4676	+	1786	509	0.03	0.062	0.009	0.983	_	SP	plas
Gh_Sca011468G01	DTX41	scaffold11468	226	3636	-	3411	55	0.078	0.04	0.84	0.27	S	SP	vacu
Gh_Sca150596G01	DTX49	scaffold150596	8	268	+	261	530	0.04	0.269	0.054	0.763	_	SP	plas
Gh_Sca216225G01	DTX51	scaffold216225	18	182	+	165	374	0.031	0.183	0.034	0.961	_	OTHER	chlo
Cotton_A_00148	DTX33	Chr07	38580252	38585855	+	5604	470	0.007	0.048	0.979	0.073	S	SP	vacu
Cotton_A_00294	DTX44	Chr02	70391575	70394399	+	2825	557	0.977	0.034	0.003	0.036	C	CTP	chlo
Cotton_A_00702	DTX46	Chr05	8037393	8043443	-	6051	560	0.947	0.08	0.008	0.073	C	CTP	plas
Cotton_A_00703	DTX46	Chr05	8032855	8036525	-	3671	489	0.657	0.433	0.005	0.09	C	CTP	plas
Cotton_A_00704	DTX46	Chr05	8027202	8031183	-	3982	570	0.768	0.488	0.004	0.045	C	CTP	plas
Cotton_A_01338	DTX49	Chr06	120816975	120818618	+	1644	547	0.114	0.178	0.07	0.701	_	SP	plas
Cotton_A_01420	DTX16	Chr06	120155937	120160133	-	4197	445	0.006	0.046	0.056	0.985	_	SP	plas
Cotton_A_01824	DTX42	Chr11	80140952	80143803	-	2852	521	0.013	0.026	0.47	0.761	_	OTHER	plas
Cotton_A_01858	DTX54	Chr11	80700916	80702929	-	2014	502	0.062	0.05	0.019	0.961	_	SP	plas
Cotton_A_02516	DTX15	Chr10	51422467	51425639	-	3173	471	0.036	0.041	0.031	0.972	_	SP	plas
Cotton_A_02806	DTX27	Chr08	98467497	98474098	+	6602	492	0.132	0.102	0.054	0.898	_	SP	plas
Cotton_A_04051	DTX53	Chr10	81024422	81025807	+	1386	461	0.008	0.057	0.925	0.33	S	SP	plas
Cotton_A_04689	DTX40	Chr10	20256164	20259322	+	3159	518	0.026	0.085	0.032	0.967	_	SP	plas
Cotton_A_04850	DTX55	Chr07	42742962	42744571	-	1610	510	0.03	0.036	0.017	0.99	_	SP	plas
Cotton_A_06267	DTX19	Chr07	91644390	91648624	-	4235	484	0.033	0.061	0.068	0.894	_	SP	plas
Cotton_A_06827	DTX43	Chr03	53087857	53092108	+	4252	503	0.006	0.24	0.469	0.331	S	SP	vacu
Cotton_A_07545	DTX49	Chr11	54101338	54102849	+	1512	503	0.121	0.03	0.022	0.93	_	SP	plas
Cotton_A_07598	DTX16	Chr11	53573112	53576147	-	3036	497	0.043	0.08	0.055	0.912	_	SP	plas
Cotton_A_07599	DTX16	Chr11	53567501	53571514	-	4014	508	0.07	0.069	0.033	0.897	_	SP	plas
Cotton_A_08859	DTX45	Chr12	90640922	90644666	+	3745	450	0.874	0.09	0.013	0.136	C	CTP	plas
Cotton_A_09404	DTX51	Chr08	59764310	59765653	-	1344	447	0.01	0.094	0.479	0.098	S	SP	plas
Cotton_A_09978	DTX49	Chr03	14248070	14249677	-	1608	535	0.05	0.127	0.122	0.643	_	SP	plas
Cotton_A_10319	DTX51	Chr01	1214119	1215465	+	1347	448	0.007	0.088	0.501	0.262	S	SP	plas
Cotton_A_11427	DTX7	Chr06	78514117	78514371	+	255	84	0.018	0.476	0.016	0.823	_	SP	chlo
Cotton_A_11428	DTX9	Chr06	78515400	78519385	+	3986	469	0.003	0.397	0.216	0.85	_	SP	plas
Cotton_A_12208	DTX8	Chr01	84391840	84395218	+	3379	477	0.017	0.222	0.03	0.957	_	SP	nucl
Cotton_A_12209	DTX1	Chr01	84346317	84349104	+	2788	478	0.014	0.111	0.054	0.976	_	SP	plas
Cotton_A_12471	DTX53	Chr11	8382835	8384145	+	1311	436	0.048	0.109	0.021	0.73	_	SP	plas
Cotton_A_12986	DTX43	Chr03	84377620	84380346	-	2727	529	0.003	0.144	0.114	0.934	_	SP	vacu
Cotton_A_13693	DTX2	Chr10	111243182	111245731	-	2550	405	0.024	0.06	0.04	0.983	_	OTHER	plas
Cotton_A_14530	DTX51	Chr03	23324252	23325781	+	1530	509	0.026	0.049	0.115	0.653	_	SP	plas
Cotton_A_14741	DTX41	Chr11	103394324	103399525	+	5202	498	0.051	0.081	0.008	0.941	_	SP	plas
Cotton_A_15329	DTX42	Chr02	20710664	20713866	+	3203	508	0.014	0.202	0.062	0.619	_	OTHER	vacu
Cotton_A_16784	DTX18	Chr13	111712723	111715847	+	3125	444	0.051	0.083	0.073	0.958	_	SP	plas
Cotton_A_16785	DTX18	Chr13	111739554	111742081	+	2528	469	0.044	0.12	0.034	0.969	_	SP	plas
Cotton_A_16786	DTX19	Chr13	111860606	111864929	+	4324	484	0.219	0.046	0.09	0.668	_	SP	plas
Cotton_A_17154	DTX56	Chr07	111216612	111218111	+	1500	499	0.127	0.031	0.044	0.891	_	SP	plas
Cotton_A_17155	DTX56	Chr07	111223144	111224625	+	1482	493	0.154	0.028	0.039	0.888	_	SP	plas
Cotton_A_17271	DTX19	Chr04	134176578	134177188	+	611	142	0.004	0.024	0.957	0.14	S	SP	plas
Cotton_A_18103	DTX51	Chr08	57852209	57854089	+	1881	524	0.165	0.174	0.017	0.607	_	SP	plas
Cotton_A_18824	DTX55	Chr09	21325243	21326667	+	1425	474	0.001	0.193	0.443	0.051	S	SP	plas
Cotton_A_19523	DTX48	Chr10	22090072	22091858	+	1787	554	0.115	0.131	0.036	0.67	_	SP	plas
Cotton_A_20416	DTX18	Chr12	53016569	53020719	-	4151	470	0.015	0.039	0.24	0.965	_	SP	plas
Cotton_A_20939	DTX34	Chr06	19400142	19403212	-	3071	455	0.132	0.054	0.132	0.769	_	SP	plas
Cotton_A_23601	DTX49	Chr01	56204050	56205612	-	1563	520	0.032	0.075	0.063	0.926	_	SP	plas
Cotton_A_24370	DTX48	Chr13	19885593	19889406	-	3814	722	0.028	0.15	0.086	0.804	_	OTHER	plas
Cotton_A_24645	DTX27	Chr09	92301132	92305621	+	4490	514	0.085	0.078	0.041	0.871	_	OTHER	plas
Cotton_A_25604	DTX12	Chr11	23162462	23166161	-	3700	488	0.045	0.033	0.035	0.922	_	SP	plas
Cotton_A_25605	DTX12	Chr11	23153932	23156942	-	3011	480	0.016	0.21	0.038	0.93	_	SP	plas
Cotton_A_25608	DTX12	Chr11	23136120	23137506	-	1387	153	0.008	0.043	0.939	0.333	S	SP	vacu
Cotton_A_25640	DTX37	Chr09	74860718	74866292	-	5575	341	0.05	0.23	0.064	0.768	_	SP	plas
Cotton_A_27875	DTX48	Chr11	37106806	37108463	-	1658	520	0.056	0.038	0.075	0.982	_	SP	plas
Cotton_A_29722	DTX21	Chr03	76613642	76616182	+	2541	489	0.018	0.115	0.055	0.973	_	SP	plas
Cotton_A_29724	DTX21	Chr03	76586217	76589109	+	2893	489	0.03	0.163	0.024	0.957	_	SP	plas
Cotton_A_30984	DTX25	Chr04	17596347	17605251	+	8905	480	0.034	0.289	0.019	0.923	_	OTHER	plas
Cotton_A_33036	DTX33	Chr07	95474017	95477248	-	3232	472	0.032	0.043	0.031	0.971	_	OTHER	plas
Cotton_A_34394	DTX14	Chr10	2559823	2562299	-	2477	494	0.086	0.056	0.043	0.865	_	SP	plas
Cotton_A_35442	DTX41	Chr06	38177546	38180011	-	2466	485	0.226	0.125	0.005	0.654	_	SP	plas
Cotton_A_35736	DTX40	Chr06	36821292	36824647	-	3356	506	0.318	0.109	0.028	0.728	_	SP	plas
Cotton_A_36352	DTX24	Chr04	36588393	36591230	+	2838	480	0.037	0.075	0.026	0.974	_	SP	plas
Cotton_A_36630	DTX29	Chr01	113075149	113079824	-	4676	518	0.086	0.117	0.038	0.912	_	OTHER	plas
Cotton_A_36631	DTX29	Chr01	113081945	113087024	-	5080	514	0.158	0.104	0.058	0.761	_	SP	plas
Cotton_A_36951	DTX49	Chr11	820154	822078	+	1925	536	0.19	0.077	0.069	0.371	_	SP	plas
Cotton_A_37422	DTX35	Chr11	67392878	67397073	+	4196	491	0.018	0.063	0.094	0.953	_	SP	nucl
Cotton_A_38142	DTX25	Chr04	45919587	45921421	-	1835	499	0.152	0.04	0.068	0.891	_	OTHER	plas
Cotton_A_38174	DTX53	Chr09	8142836	8144143	+	1308	435	0.03	0.11	0.033	0.787	_	SP	plas
Cotton_A_39721	DTX27	Chr04	58538281	58541064	-	2784	490	0.141	0.047	0.028	0.842	_	SP	plas
Cotton_A_40180	DTX25	Chr04	2201588	2204829	-	3242	471	0.008	0.132	0.039	0.923	_	SP	plas
Cotton_A_37169	DTX27	scaffold2861	84269	86852	-	2584	491	0.104	0.035	0.046	0.865	_	SP	plas
Cotton_A_38110	DTX21	scaffold1237	86439	90792	+	4354	487	0.01	0.181	0.07	0.965	_	SP	plas
Gorai.001G009200	DTX51	Chr01	867204	868912	+	1709	503	0.017	0.072	0.041	0.95	_	SP	plas
Gorai.001G084200	DTX8	Chr01	8943300	8947514	-	4215	474	0.014	0.245	0.036	0.962	_	SP	plas
Gorai.001G084300	DTX3	Chr01	8964400	8966634	-	2235	229	0.009	0.227	0.027	0.758	_	SP	plas
Gorai.002G011300	DTX33	Chr02	748807	755439	-	6633	481	0.03	0.172	0.035	0.962	_	SP	plas
Gorai.002G068800	DTX19	Chr02	7971895	7976018	+	4124	484	0.034	0.053	0.062	0.898	_	SP	plas
Gorai.002G130000	DTX33	Chr02	20259150	20263595	+	4446	483	0.035	0.043	0.032	0.968	_	OTHER	plas
Gorai.002G230300	DTX42	Chr02	58952759	58956155	+	3397	502	0.02	0.135	0.072	0.573	_	OTHER	vacu
Gorai.002G266300	DTX44	Chr02	62577175	62580522	+	3348	489	0.975	0.053	0.003	0.052	C	CTP	chlo
Gorai.003G162500	DTX49	Chr03	43166486	43168048	-	1563	520	0.036	0.082	0.053	0.922	_	SP	plas
Gorai.003G167400	DTX56	Chr03	43725189	43727633	-	2445	499	0.141	0.041	0.038	0.842	_	SP	plas
Gorai.004G037400	DTX43	Chr04	3087006	3091901	+	4896	487	0.007	0.077	0.195	0.946	_	SP	vacu
Gorai.004G172500	DTX43	Chr04	47314770	47320666	-	5897	550	0.024	0.084	0.054	0.948	_	SP	vacu
Gorai.004G208200	DTX49	Chr04	54046928	54050094	+	3167	601	0.025	0.375	0.013	0.421	_	OTHER	plas
Gorai.004G253200	DTX21	Chr04	59057969	59062569	+	4601	495	0.019	0.167	0.03	0.97	_	SP	plas
Gorai.004G253300	DTX21	Chr04	59067519	59069924	+	2406	308	0.002	0.668	0.099	0.516	M	SP	plas
Gorai.004G281900	DTX51	Chr04	61363979	61365926	+	1948	509	0.026	0.049	0.115	0.653	_	SP	plas
Gorai.005G061400	DTX55	Chr05	6449192	6451116	-	1925	510	0.028	0.038	0.016	0.99	_	SP	plas
Gorai.005G149900	DTX40	Chr05	41168257	41172297	+	4041	505	0.349	0.123	0.024	0.633	_	SP	plas
Gorai.005G178900	DTX29	Chr05	52404202	52409063	-	4862	505	0.102	0.105	0.043	0.902	_	OTHER	plas
Gorai.005G179100	DTX29	Chr05	52437991	52442663	-	4673	554	0.015	0.199	0.639	0.362	S	SP	plas
Gorai.005G194400	DTX12	Chr05	56439539	56452509	-	12971	489	0.043	0.037	0.052	0.913	_	SP	plas
Gorai.005G194500	DTX12	Chr05	56468856	56473335	-	4480	490	0.08	0.027	0.03	0.911	_	SP	plas
Gorai.005G247400	DTX46	Chr05	62732765	62741999	-	9235	471	0.818	0.514	0.005	0.027	C	CTP	chlo
Gorai.005G247500	DTX46	Chr05	62738552	62742565	-	4014	541	0.514	0.517	0.006	0.129	M	MTP	plas
Gorai.005G247600	DTX46	Chr05	62743005	62749566	-	6562	546	0.968	0.073	0.004	0.079	C	CTP	plas
Gorai.006G008600	DTX41	Chr06	1800720	1805532	-	4813	498	0.056	0.082	0.008	0.94	_	SP	plas
Gorai.006G046500	DTX49	Chr06	14761763	14763792	+	2030	536	0.19	0.077	0.069	0.371	_	SP	plas
Gorai.006G050100	DTX35	Chr06	17112065	17117253	-	5189	491	0.022	0.052	0.126	0.939	_	SP	nucl
Gorai.006G063900	DTX44	Chr06	23570178	23573203	-	3026	441	0.201	0.021	0.848	0.063	S	SP	plas
Gorai.006G128800	DTX42	Chr06	38213504	38217087	-	3584	545	0.007	0.285	0.038	0.949	_	OTHER	plas
Gorai.006G131300	DTX54	Chr06	38579915	38582825	-	2911	502	0.05	0.05	0.018	0.973	_	SP	plas
Gorai.006G234700	DTX53	Chr06	48295470	48296873	+	1404	467	0.012	0.189	0.469	0.598	_	SP	plas
Gorai.007G004900	DTX16	Chr07	384248	387284	-	3037	545	0.035	0.086	0.051	0.92	_	SP	plas
Gorai.007G010300	DTX49	Chr07	807159	808842	+	1684	533	0.111	0.111	0.085	0.758	_	SP	plas
Gorai.007G212500	DTX51	Chr07	23268178	23271777	-	3600	522	0.031	0.122	0.136	0.704	_	OTHER	plas
Gorai.007G235800	DTX27	Chr07	31360881	31364028	-	3148	490	0.171	0.04	0.021	0.846	_	SP	plas
Gorai.007G249400	DTX24	Chr07	39181754	39185030	+	3277	483	0.032	0.084	0.028	0.975	_	SP	plas
Gorai.007G251500	DTX25	Chr07	39830030	39833600	+	3571	491	0.04	0.183	0.03	0.939	_	SP	plas
Gorai.007G251700	DTX25	Chr07	39956490	39964802	+	8313	496	0.032	0.23	0.028	0.942	_	OTHER	plas
Gorai.007G251800	DTX25	Chr07	40072853	40075770	+	2918	487	0.079	0.115	0.019	0.958	_	OTHER	plas
Gorai.008G058000	DTX6	Chr08	9023324	9026554	-	3231	459	0.006	0.565	0.014	0.87	_	SP	plas
Gorai.008G097100	DTX41	Chr08	26692254	26695826	-	3573	506	0.256	0.107	0.007	0.616	_	SP	plas
Gorai.008G120800	DTX34	Chr08	35743417	35748173	+	4757	509	0.127	0.056	0.129	0.779	_	SP	plas
Gorai.008G280200	DTX49	Chr08	55723888	55725519	-	1632	543	0.192	0.1	0.049	0.613	_	SP	plas
Gorai.008G288100	DTX16	Chr08	56335708	56341003	+	5296	475	0.006	0.047	0.049	0.986	_	SP	plas
Gorai.009G027800	DTX51	Chr09	2108215	2110297	+	2083	537	0.413	0.127	0.049	0.613	_	SP	plas
Gorai.009G178100	DTX40	Chr09	13750831	13754011	-	3181	518	0.038	0.084	0.025	0.954	_	SP	plas
Gorai.009G225600	DTX48	Chr09	17632735	17634837	+	2103	553	0.095	0.153	0.039	0.665	_	SP	plas
Gorai.009G232700	DTX27	Chr09	18336486	18339526	+	3041	491	0.074	0.041	0.058	0.838	_	SP	plas
Gorai.009G293400	DTX53	Chr09	25436155	25437893	+	1739	461	0.008	0.057	0.926	0.329	S	SP	plas
Gorai.009G342600	DTX14	Chr09	40051449	40054295	+	2847	473	0.064	0.067	0.044	0.885	_	SP	plas
Gorai.009G344000	DTX44	Chr09	40675759	40678549	-	2791	467	0.261	0.022	0.047	0.804	_	OTHER	plas
Gorai.009G381600	DTX18	Chr09	51805024	51809269	+	4246	471	0.019	0.039	0.199	0.935	_	SP	plas
Gorai.009G381900	DTX18	Chr09	51833050	51839370	+	6321	472	0.019	0.045	0.157	0.947	_	SP	plas
Gorai.009G382800	DTX18	Chr09	51953274	51958986	+	5713	471	0.014	0.04	0.186	0.96	_	SP	plas
Gorai.009G383100	DTX18	Chr09	52012657	52013977	+	1321	133	0.002	0.01	0.991	0.066	S	SP	vacu
Gorai.009G387100	DTX18	Chr09	52486525	52489456	+	2932	259	0	0.515	0.787	0.157	S	SP	E.R.
Gorai.009G390400	DTX14	Chr09	52959768	52962707	+	2940	468	0.013	0.104	0.029	0.98	_	OTHER	plas
Gorai.010G030900	DTX48	Chr10	2641941	2643776	+	1836	536	0.072	0.061	0.025	0.895	_	SP	plas
Gorai.010G037100	DTX27	Chr10	3455469	3461205	+	5737	492	0.138	0.087	0.046	0.901	_	SP	plas
Gorai.010G077700	DTX51	Chr10	11216014	11217919	+	1906	524	0.247	0.167	0.014	0.534	_	SP	plas
Gorai.011G014800	DTX37	Chr11	1050455	1056445	+	5991	522	0.037	0.265	0.054	0.769	_	SP	plas
Gorai.011G110400	DTX27	Chr11	13205067	13209662	+	4596	492	0.069	0.056	0.043	0.897	_	SP	plas
Gorai.011G128600	DTX53	Chr11	18506547	18507947	-	1401	466	0.015	0.186	0.531	0.723	_	SP	plas
Gorai.011G192200	DTX55	Chr11	46234238	46236329	-	2092	509	0.029	0.069	0.009	0.984	_	SP	plas
Gorai.012G158400	DTX45	Chr12	33156302	33163439	+	7138	588	0.812	0.085	0.012	0.193	C	CTP	plas
Gorai.013G114200	DTX21	Chr13	28049589	28054141	+	4553	486	0.009	0.198	0.083	0.961	_	SP	plas
Gorai.013G169900	DTX19	Chr13	45626372	45629380	+	3009	478	0.06	0.076	0.073	0.954	_	SP	plas
Gorai.013G170000	DTX18	Chr13	45663844	45666364	+	2521	449	0.056	0.088	0.061	0.958	_	SP	plas
Gorai.013G170200	DTX19	Chr13	45720801	45725054	+	4254	486	0.259	0.015	0.092	0.805	_	SP	plas
Gorai.013G246100	DTX15	Chr13	56489344	56492648	+	3305	486	0.052	0.038	0.036	0.962	_	SP	plas
Gorai.N015200	DTX8	scaffold_111	13319	15939	-	2621	154	0.001	0.144	0.735	0.305	S	SP	extr
