# Supplementary material for: Overexpression of Cotton a DTX/MATE Gene Enhances Drought, Salt, and Cold Stress Tolerance in Transgenic Arabidopsis
Source: Front Plant Sci. 2019 Mar 12;10:299. doi: 10.3389/fpls.2019.00299 (PMC6423412; doi:10.3389/fpls.2019.00299)
Supplement: TABLE S3 — RNA expression profiling datum for the upland cotton MATE genes. [file Table_3.XLS]

## Sheet: Sheet1
Table S3: RNA expression profiling data for the upland cotton MATE genes
Gene ID	Control group	Cold Treated	PEG Treated	Salt Treated
Gh_A01G0098	0.05	0.1	0.04	0.09
Gh_A01G0453	3.42	6.5	3.54	3.38
Gh_A01G0959	15.2	24.22	8.91	9.4
Gh_A01G1675	0.03	0	0.02	0.03
Gh_A01G1992	6.39	6.17	5.71	6.43
Gh_A02G0487	0.04	0.04	0	0.07
Gh_A03G0113	0.55	0.57	0.63	0.66
Gh_A03G0114	0.72	1.46	0.69	1.08
Gh_A03G0955	3.45	9.5	4.45	5.19
Gh_A03G1185	3.19	2.41	2.41	2.24
Gh_A03G1186	64.48	28.24	66.93	44.55
Gh_A03G1320	0	0.16	0	0
Gh_A03G1321	0.04	0.04	0.1	0.08
Gh_A03G1323	10.68	1.31	16.31	13.75
Gh_A03G1748	26.24	30.64	19.26	17.25
Gh_A03G1749	2.42	2.51	2.52	2.6
Gh_A03G1750	21.77	29.19	23.93	24.06
Gh_A03G2015	0.6	1.96	0.78	1.23
Gh_A04G0255	0.17	0	0.04	0.09
Gh_A04G0282	2.41	2.29	1.48	1.5
Gh_A04G1070	6.23	5.64	5.75	6.43
Gh_A05G0185	3.51	3.88	2.38	4.7
Gh_A05G1449	0.17	0.22	0.18	0.23
Gh_A05G1901	2.6	2.35	1.59	1.67
Gh_A05G2384	0.03	0	0	0.04
Gh_A05G2769	1.47	0.79	1.46	0.92
Gh_A06G0231	0	0	0	0
Gh_A06G0259	5.06	6.32	4.36	4.03
Gh_A06G0589	2.1	3.88	1.15	0.9
Gh_A07G0079	0.39	0.13	0.2	0.27
Gh_A07G0673	19.65	8.88	13.82	12.06
Gh_A08G0239	0	0	0	0
Gh_A08G1306	0	0	0	0
Gh_A08G1613	0.18	0.9	0.19	0.41
Gh_A08G2165	0.56	0.17	0.37	0.4
Gh_A08G2343	90.05	99.52	66.5	60.2
Gh_A09G0073	37.55	19.98	34.16	17.89
Gh_A09G0385	0.09	0.06	0.05	0.04
Gh_A09G0412	22.46	10.19	15.62	14.25
Gh_A09G1072	22.23	50.69	23.44	22.93
Gh_A09G1094	2.41	1.62	1.92	2.01
Gh_A09G2299	0	0	0.03	0
Gh_A10G0129	0.09	0.13	0.29	0.03
Gh_A10G0781	0	0	0	0
Gh_A10G1472	0.02	0.09	0.03	0
Gh_A10G2322	0	0.16	0.02	0.02
Gh_A11G0039	0.27	0.65	0.44	0.29
Gh_A11G0040	17.51	16.95	18.83	15.59
Gh_A11G0083	0.29	0.37	0.14	0.19
Gh_A11G1853	27.47	54.37	32.45	33.13
Gh_A11G2034	0	0	0.04	0.14
Gh_A11G3104	0	0	0	0.13
Gh_A11G3233	0.77	0.35	0.58	0.4
Gh_A11G3238	12.34	6.76	7.62	10.37
Gh_A12G0513	0.94	0.86	1.5	1.07
Gh_A12G0812	52.2	45.44	53.79	33.99
Gh_A12G0971	0	0	0	0.04
Gh_A12G2353	1.94	0.37	4.26	2.15
Gh_A12G2733	3.93	1.28	11.41	10.07
Gh_A13G0797	0.26	1.12	0.19	0.5
Gh_A13G1248	16.66	13.51	17.22	11.73
Gh_A13G1249	0.25	0.42	0.41	0.11
Gh_A13G1250	0.05	0.1	0.05	0.05
Gh_D01G0093	0.34	1.06	0.24	0.45
Gh_D01G0461	4.71	6.42	4.82	4.27
Gh_D01G1006	18.38	25.78	11.45	10.69
Gh_D01G1925	0.03	0	0.02	0
Gh_D01G2252	15.38	12.97	15.75	15.47
Gh_D02G0545	0.02	0	0	0.07
Gh_D02G1336	3.46	8.73	4.85	5.36
Gh_D02G1620	42.78	49.58	36.88	32.49
Gh_D02G1621	86.53	75.27	71.68	68.47
Gh_D02G1761	0.09	0.48	0.18	0.07
Gh_D02G1762	31.11	31.47	42.12	39.82
Gh_D02G2182	12.72	5.26	11.13	7.15
Gh_D02G2183	23.15	30.63	23.17	24.78
Gh_D03G1484	0.02	1.16	0.05	0.11
Gh_D03G1526	1.46	1.92	1.73	2.2
Gh_D04G1676	4.69	3.98	4.41	4.43
Gh_D05G0259	3.27	1.98	2.77	3.43
Gh_D05G1622	19.83	12.41	17.98	19.1
Gh_D05G2075	3.89	12.14	3.47	4.18
Gh_D05G2137	3.26	2.47	1.97	2.16
Gh_D05G2649	0.03	0	0	0
Gh_D05G3073	2.5	1.4	2.17	2.29
Gh_D05G3089	0	0	0	0
Gh_D05G3385	2.27	2.02	2.77	2.88
Gh_D05G3448	0	0.19	0	0
Gh_D06G0281	70.7	117.63	101.74	105.47
Gh_D06G0667	2.12	2.17	1.46	0.76
Gh_D06G2314	0.07	0.18	0.05	0.25
Gh_D07G0089	0.17	0.21	0	0.17
Gh_D07G0751	6.28	2.39	5.42	4.13
Gh_D08G0328	0.02	0.03	0.05	0.07
Gh_D08G1598	0	0	0	0
Gh_D08G1924	0	0.21	0	0.17
Gh_D08G1925	0	0	0	0
Gh_D08G2334	56.3	104.7	41.6	32.25
Gh_D08G2531	0.72	0.26	0.41	0.79
Gh_D09G0403	0.19	0.13	0.04	0.04
Gh_D09G0426	18.5	9.53	10.91	12.57
Gh_D09G1080	13.6	51.01	17.04	17.52
Gh_D09G1100	2.13	2.43	1.54	1.58
Gh_D09G2422	0	0.16	0	0.03
Gh_D10G0136	5.83	9.44	5.49	6.36
Gh_D10G0979	0.02	0	0	0
Gh_D10G1146	0	0	0	0
Gh_D10G1714	0.06	0.08	0	0.1
Gh_D10G1824	1.85	2.05	1.46	0.97
Gh_D11G0037	1.07	1.17	1.56	0.64
Gh_D11G0038	15.75	20.31	18.8	17.36
Gh_D11G0087	0.18	0.46	0.17	0.13
Gh_D11G2135	24.87	57.38	29.15	31.93
Gh_D11G2314	0.05	0.07	0.08	0.02
Gh_D11G2334	1.62	1.1	0.85	0.8
Gh_D11G3461	1.4	1.33	1.69	1.99
Gh_D12G0526	0	0.04	0	0.17
Gh_D12G0830	56.61	48.65	57.88	38.41
Gh_D12G1083	0.05	0	0	0
Gh_D12G2490	0.06	0.18	0.03	0
Gh_D12G2539	5.18	2.18	6.57	9.25
Gh_D13G1038	0.05	0.06	0	0
Gh_D13G1550	1.85	1.79	1.6	1.23
Gh_D13G2211	5.18	0.83	5.45	5.91
Gh_Sca004831G01	1.96	4.82	1.95	2.58
Gh_Sca011468G01	11.08	9.3	9.82	5.96
Gh_Sca150596G01	0	0	0	0
Gh_Sca216225G01	0	0	0	0
